# Supplementary material for: Modeling Gd3+ Complexes for Molecular Dynamics Simulations: Toward a Rational Optimization of MRI Contrast Agents
Source: Inorg Chem. 2022 Jul 18;61(30):11837–58. doi: 10.1021/acs.inorgchem.2c01597 (PMC9775472; doi:10.1021/acs.inorgchem.2c01597)
Supplement: Supplementary file 2 — ic2c01597_si_002.zip [file ic2c01597_si_002.zip]

Archive with 15 entries (10 files):
- Topologies/
- Topologies/TD/
- Topologies/TD/Gd-DOTA.gro
- Topologies/TD/topology_TD.itp
- Topologies/TD/topology_TD_additional_parameters.itp
- Topologies/TH/
- Topologies/TH/Gd-DOTA.gro
- Topologies/TH/Topology_TH.itp
- Topologies/TI/
- Topologies/TI/Gd-DOTA.gro
- Topologies/TI/Topology_TI.itp
- Topologies/TI/Topology_TI_additional_parameters.itp
- Topologies/TSAP/
- Topologies/TSAP/Gd-DOTA_TSAP.gro
- Topologies/TSAP/Topology_GD-DOTA-TSAP.itp
