# Supplementary material for: Modeling Gd3+ Complexes for Molecular Dynamics Simulations: Toward a Rational Optimization of MRI Contrast Agents
Source: Inorg Chem. 2022 Jul 18;61(30):11837–58. doi: 10.1021/acs.inorgchem.2c01597 (PMC9775472; doi:10.1021/acs.inorgchem.2c01597)
Supplement: Supplementary file 2 — ic2c01597_si_002.zip [file ic2c01597_si_002.zip › Topologies/TD/Gd-DOTA.gro]

Gd-DOTA
53
    1LIG     N1    1   0.698   2.089   0.572 -0.0676 -0.0841  0.6347
    1LIG     N2    2   0.683   2.278   0.804 -0.2372 -0.2978  0.8151
    1LIG     N3    3   0.839   2.110   0.980  0.0821 -0.3183  0.3628
    1LIG     N4    4   0.872   1.907   0.749  0.2319 -0.0929  0.0157
    1LIG     O1    5   0.602   1.854   0.663  0.0672  0.3432  0.6630
    1LIG     O2    6   0.478   2.133   0.696  0.1208 -0.4953 -0.0507
    1LIG     O3    7   0.567   2.138   1.005  0.3110 -0.5784 -0.6964
    1LIG     O4    8   0.715   1.864   0.960  0.1020  0.0716  0.2465
    1LIG     C1    9   0.685   2.240   0.556 -0.5242 -0.3864 -0.0472
    1LIG     C2   10   0.749   2.311   0.679 -0.3277 -0.1264  0.4960
    1LIG     C3   11   0.765   2.335   0.923  0.5435 -0.1013  0.8671
    1LIG     C4   12   0.890   2.245   0.950  0.3473 -0.1729 -0.6842
    1LIG     C5   13   0.956   2.015   0.966  0.2253 -0.6541 -0.8145
    1LIG     C6   14   0.987   1.984   0.814  0.1104  0.5526  0.7173
    1LIG     C7   15   0.880   1.907   0.601  0.3538 -0.0582 -0.3930
    1LIG     C8   16   0.842   2.053   0.547 -0.9212  1.5087 -0.0245
    1LIG     C9   17   0.546   1.893   0.559 -0.4812  0.1270  0.8476
    1LIG    C10   18   0.616   2.008   0.492  1.1505 -0.7383  0.4900
    1LIG    C11   19   0.439   2.231   0.761 -0.7796 -0.2569  0.6007
    1LIG    C12   20   0.545   2.328   0.807 -0.0158 -0.2937  0.8621
    1LIG    C13   21   0.624   2.121   1.116  0.3450  0.1665  0.4422
    1LIG    C14   22   0.779   2.100   1.117  0.4602 -0.1543 -0.4711
    1LIG    C15   23   0.757   1.758   0.906 -0.7587  0.2488  1.2582
    1LIG    C16   24   0.864   1.761   0.795 -0.8379  1.0377 -0.4634
    1LIG     O6   25   0.447   1.839   0.505  0.0888 -0.4045 -0.2224
    1LIG     O7   26   0.323   2.262   0.793  0.6772  0.3441  0.2226
    1LIG     O8   27   0.559   2.122   1.226 -0.0247 -0.3417 -0.1268
    1LIG     O9   28   0.718   1.643   0.937 -0.4543 -0.6053  0.1725
    1LIG     H1   29   0.743   2.266   0.465  1.5578  0.4475  1.4377
    1LIG     H2   30   0.583   2.282   0.544 -0.4508  0.3994  1.7480
    1LIG     H3   31   0.860   2.308   0.693  0.1673  2.3476 -1.9715
    1LIG     H4   32   0.727   2.419   0.665 -1.8153 -0.4392  0.2925
    1LIG     H5   33   0.810   2.434   0.901  1.1612 -0.7120 -0.7051
    1LIG     H6   34   0.709   2.356   1.017  0.4643  2.0239  0.3993
    1LIG     H7   35   0.953   2.288   1.031  0.1797 -0.5533 -0.3521
    1LIG     H8   36   0.959   2.256   0.864 -0.5871 -0.0288 -1.4263
    1LIG     H9   37   1.042   2.067   1.013 -0.4725  0.1773 -0.4198
    1LIG    H10   38   0.948   1.915   1.014 -2.1122 -0.8756 -1.5285
    1LIG    H11   39   1.081   1.925   0.814 -0.1475  0.0503 -1.4767
    1LIG    H12   40   1.019   2.068   0.749  0.2578 -1.1240 -1.4743
    1LIG    H13   41   0.816   1.829   0.555  1.1455 -0.0019 -1.6583
    1LIG    H14   42   0.987   1.886   0.578  0.0049  0.6464 -2.9921
    1LIG    H15   43   0.871   2.055   0.440  0.2635  1.1289  0.2753
    1LIG    H16   44   0.919   2.122   0.589  2.7816 -0.7092 -2.5012
    1LIG    H17   45   0.682   1.959   0.418  1.0503 -0.2066  0.0435
    1LIG    H18   46   0.545   2.080   0.446 -0.7403 -0.7186  3.2331
    1LIG    H19   47   0.532   2.420   0.745 -1.0485 -1.7104 -1.1140
    1LIG    H20   48   0.526   2.348   0.914  1.9011  1.4421  0.9362
    1LIG    H21   49   0.847   2.160   1.181 -0.9031 -0.0198  0.9222
    1LIG    H22   50   0.790   1.996   1.156 -0.5083 -0.7715 -1.7735
    1LIG    H23   51   0.814   1.688   0.727 -0.4122  1.8669 -1.7137
    1LIG    H24   52   0.955   1.716   0.840  0.0667  2.3951 -0.8626
    1LIG    Gd1   53   0.638   2.016   0.814  0.0159  0.1070  0.1940
   4.84155   4.84155   4.84155
