# Supplementary material for: Modeling Gd3+ Complexes for Molecular Dynamics Simulations: Toward a Rational Optimization of MRI Contrast Agents
Source: Inorg Chem. 2022 Jul 18;61(30):11837–58. doi: 10.1021/acs.inorgchem.2c01597 (PMC9775472; doi:10.1021/acs.inorgchem.2c01597)
Supplement: Supplementary file 2 — ic2c01597_si_002.zip [file ic2c01597_si_002.zip › Topologies/TD/topology_TD.itp]

[ moleculetype ]
; Name			   nrexcl
Gd-DOTA                       3

[ atoms ]
;	 nr		  type	resnr residue  atom   cgnr	   charge		mass  typeB    chargeB		massB
; residue	 1 LIG rtp LIG q	qsum
 1   NG301   1   LIG   N1     1   -0.210   14.007   ;
 2   NG301   1   LIG   N2     2   -0.210   14.007   ;
 3   NG301   1   LIG   N3     3   -0.210   14.007   ;
 4   NG301   1   LIG   N4     4   -0.210   14.007   ;
 5   OG2D2   1   LIG   O1     5   -0.715   15.999   ;
 6   OG2D2   1   LIG   O2     6   -0.715   15.999   ;
 7   OG2D2   1   LIG   O3     7   -0.715   15.999   ;
 8   OG2D2   1   LIG   O4     8   -0.715   15.999   ;
 9   CG321   1   LIG   C1     9   -0.062   12.011   ;
10   CG321   1   LIG   C2    10   -0.084   12.011   ;
11   CG321   1   LIG   C3    11   -0.062   12.011   ;
12   CG321   1   LIG   C4    12   -0.084   12.011   ;
13   CG321   1   LIG   C5    13   -0.062   12.011   ;
14   CG321   1   LIG   C6    14   -0.084   12.011   ;
15   CG321   1   LIG   C7    15   -0.062   12.011   ;
16   CG321   1   LIG   C8    16   -0.084   12.011   ;
17   CG2O3   1   LIG   C9    17    0.715   12.011   ;
18   CG321   1   LIG   C10   18   -0.033   12.011   ;
19   CG2O3   1   LIG   C11   19    0.715   12.011   ;
20   CG321   1   LIG   C12   20   -0.033   12.011   ;
21   CG2O3   1   LIG   C13   21    0.715   12.011   ;
22   CG321   1   LIG   C14   22   -0.033   12.011   ;
23   CG2O3   1   LIG   C15   23    0.715   12.011   ;
24   CG321   1   LIG   C16   24   -0.033   12.011   ;
25   OG2D2   1   LIG   O6    25   -0.674   15.999   ;
26   OG2D2   1   LIG   O7    26   -0.674   15.999   ;
27   OG2D2   1   LIG   O8    27   -0.674   15.999   ;
28   OG2D2   1   LIG   O9    28   -0.674   15.999   ;
29   HGA2    1   LIG   H1    29    0.039    1.008   ;
30   HGA2    1   LIG   H2    30    0.106    1.008   ;
31   HGA2    1   LIG   H3    31    0.069    1.008   ;
32   HGA2    1   LIG   H4    32    0.073    1.008   ;
33   HGA2    1   LIG   H5    33    0.039    1.008   ;
34   HGA2    1   LIG   H6    34    0.106    1.008   ;
35   HGA2    1   LIG   H7    35    0.073    1.008   ;
36   HGA2    1   LIG   H8    36    0.069    1.008   ;
37   HGA2    1   LIG   H9    37    0.039    1.008   ;
38   HGA2    1   LIG   H10   38    0.106    1.008   ;
39   HGA2    1   LIG   H11   39    0.073    1.008   ;
40   HGA2    1   LIG   H12   40    0.069    1.008   ;
41   HGA2    1   LIG   H13   41    0.106    1.008   ;
42   HGA2    1   LIG   H14   42    0.039    1.008   ;
43   HGA2    1   LIG   H15   43    0.073    1.008   ;
44   HGA2    1   LIG   H16   44    0.069    1.008   ;
45   HGA2    1   LIG   H17   45    0.021    1.008   ;
46   HGA2    1   LIG   H18   46    0.070    1.008   ;
47   HGA2    1   LIG   H19   47    0.021    1.008   ;
48   HGA2    1   LIG   H20   48    0.070    1.008   ;
49   HGA2    1   LIG   H21   49    0.021    1.008   ;
50   HGA2    1   LIG   H22   50    0.070    1.008   ;
51   HGA2    1   LIG   H23   51    0.070    1.008   ;
52   HGA2    1   LIG   H24   52    0.021    1.008   ;
53   GD3     1   LIG   Gd1   53    1.740  157.25   ;

[ bonds ]
;	ai	  aj funct			  c0			c1			  c2			c3
    1     9	 1
    1    16	 1
    1    18	 1
    2    10	 1
    2    11	 1
    2    20	 1
    3    12	 1
    3    13	 1
    3    22	 1
    4    14	 1
    4    15	 1
    4    24	 1
    5    17	 1
    6    19	 1
    7    21	 1
    8    23	 1
    9    10	 1
    9    29	 1
    9    30	 1
   10    31	 1
   10    32	 1
   11    33	 1
   11    34	 1
   11    12	 1
   12    35	 1
   12    36	 1
   13    37	 1
   13    38	 1
   13    14	 1
   14    39	 1
   14    40	 1
   15    41	 1
   15    42	 1
   15    16	 1
   16    43	 1
   16    44	 1
   17    25	 1
   17    18	 1
   18    45	 1
   18    46	 1
   19    26	 1
   19    20	 1
   20    47	 1
   20    48	 1
   21    27	 1
   21    22	 1
   22    49	 1
   22    50	 1
   23    28	 1
   23    24	 1
   24    51	 1
   24    52	 1
   53     1  1      
   53     2  1      
   53     3  1      
   53     4  1      
   53     5  1      
   53     6  1      
   53     7  1      
   53     8  1     

[ pairs ]
;	ai	  aj funct			  c0			c1			  c2			c3
16   10   1
16   29   1
16   30   1
53   29   1
53   30   1
18   10   1
18   29   1
18   30   1
 9   15   1
 9   44   1
 9   43   1
53   44   1
53   43   1
18   15   1
18   44   1
18   43   1
 9    3   1
 9    4   1
 9    5   1
 9    6   1
 9    7   1
 9    8   1
16    2   1
16    3   1
16    5   1
16    6   1
16    7   1
16    8   1
18    2   1
18    3   1
18    4   1
18    6   1
18    7   1
18    8   1
 9   17   1
 9   46   1
 9   45   1
16   17   1
16   46   1
16   45   1
53   46   1
53   45   1
10   33   1
10   34   1
10   12   1
20   33   1
20   34   1
20   12   1
53   33   1
53   34   1
11    9   1
11   32   1
11   31   1
20    9   1
20   32   1
20   31   1
53   32   1
53   31   1
11   19   1
11   47   1
11   48   1
10   19   1
10   47   1
10   48   1
53   47   1
53   48   1
11    1   1
11    4   1
11    5   1
11    6   1
11    7   1
11    8   1
10    3   1
10    4   1
10    5   1
10    6   1
10    7   1
10    8   1
20    1   1
20    3   1
20    4   1
20    5   1
20    7   1
20    8   1
22   11   1
22   35   1
22   36   1
13   11   1
13   35   1
13   36   1
53   35   1
53   36   1
12   21   1
12   49   1
12   50   1
13   21   1
13   49   1
13   50   1
53   49   1
53   50   1
12   37   1
12   38   1
12   14   1
22   37   1
22   38   1
22   14   1
53   37   1
53   38   1
12    1   1
12    4   1
12    5   1
12    6   1
12    7   1
12    8   1
22    1   1
22    2   1
22    4   1
22    5   1
22    6   1
22    8   1
13    1   1
13    2   1
13    5   1
13    6   1
13    7   1
13    8   1
15   13   1
15   40   1
15   39   1
24   13   1
24   40   1
24   39   1
53   40   1
53   39   1
14   16   1
14   42   1
14   41   1
24   16   1
24   42   1
24   41   1
53   42   1
53   41   1
14   23   1
14   52   1
14   51   1
15   23   1
15   52   1
15   51   1
53   52   1
53   51   1
14    1   1
14    2   1
14    5   1
14    6   1
14    7   1
14    8   1
15    2   1
15    3   1
15    5   1
15    6   1
15    7   1
15    8   1
24    1   1
24    2   1
24    3   1
24    5   1
24    6   1
24    7   1
17    2   1
17    3   1
17    4   1
17    6   1
17    7   1
17    8   1
53   25   1
53   26   1
19    1   1
19    3   1
19    4   1
19    5   1
19    7   1
19    8   1
53   27   1
21    1   1
21    2   1
21    4   1
21    5   1
21    6   1
21    8   1
23    1   1
23    2   1
23    3   1
23    5   1
23    6   1
23    7   1
53   28   1
 1   32   1
 1   31   1
29    2   1
29   32   1
29   31   1
30    2   1
30   32   1
30   31   1
 2   35   1
 2   36   1
33    3   1
33   35   1
33   36   1
34    3   1
34   35   1
34   36   1
 3   40   1
 3   39   1
37    4   1
37   40   1
37   39   1
38    4   1
38   40   1
38   39   1
 4   44   1
 4   43   1
42    1   1
42   44   1
42   43   1
41    1   1
41   44   1
41   43   1
 5   46   1
 5   45   1
25    1   1
25   46   1
25   45   1
 6   47   1
 6   48   1
26    2   1
26   47   1
26   48   1
 7   49   1
 7   50   1
27    3   1
27   49   1
27   50   1
 8   52   1
 8   51   1
28    4   1
28   52   1
28   51   1

[ angles ]
;	ai	  aj	ak funct			c0			  c1			c2			  c3
 9    1   16   5
 9    1   53   5    110.87500000    196.64800000    0.00000000    0.00000000     
 9    1   18   5
16    1   53   5    111.20000000    196.64800000    0.00000000    0.00000000   
16    1   18   5
18    1   53   5    106.25000000    196.64800000    0.00000000    0.00000000   
10    2   11   5
11    2   20   5
11    2   53   5    110.87500000    196.64800000    0.00000000    0.00000000   
10    2   20   5
10    2   53   5    111.20000000    196.64800000    0.00000000    0.00000000   
20    2   53   5    106.25000000    196.64800000    0.00000000    0.00000000   
12    3   22   5
12    3   13   5
12    3   53   5    111.20000000    196.64800000    0.00000000    0.00000000     
13    3   22   5  
22    3   53   5    106.25000000    196.64800000    0.00000000    0.00000000   
13    3   53   5    110.87500000    196.64800000    0.00000000    0.00000000   
14    4   15   5
14    4   24   5
14    4   53   5    111.20000000    196.64800000    0.00000000    0.00000000  
15    4   24   5
15    4   53   5    110.87500000    196.64800000    0.00000000    0.00000000   
24    4   53   5    106.25000000    196.64800000    0.00000000    0.00000000  
17    5   53   5
19    6   53   5
21    7   53   5
23    8   53   5
 1    9   10   5
 1    9   29   5
 1    9   30   5
10    9   29   5
10    9   30   5
29    9   30   5
 2   10    9   5
 2   10   32   5
 2   10   31   5
 9   10   32   5
 9   10   31   5
31   10   32   5
 2   11   33   5
 2   11   34   5
 2   11   12   5
33   11   34   5
12   11   33   5
12   11   34   5
 3   12   11   5
 3   12   35   5
 3   12   36   5
11   12   35   5
11   12   36   5
35   12   36   5
 3   13   37   5
 3   13   38   5
 3   13   14   5
37   13   38   5
14   13   37   5
14   13   38   5
 4   14   13   5
 4   14   40   5
 4   14   39   5
13   14   40   5
13   14   39   5
39   14   40   5
 4   15   16   5
 4   15   42   5
 4   15   41   5
16   15   42   5
16   15   41   5
41   15   42   5
 1   16   15   5
 1   16   44   5
 1   16   43   5
15   16   44   5
15   16   43   5
43   16   44   5
 5   17   18   5
 5   17   25   5
18   17   25   5
 1   18   17   5
 1   18   46   5
 1   18   45   5
17   18   46   5
17   18   45   5
45   18   46   5
 6   19   20   5
 6   19   26   5
20   19   26   5
 2   20   19   5
 2   20   47   5
 2   20   48   5
19   20   47   5
19   20   48   5
47   20   48   5
 7   21   27   5
 7   21   22   5
22   21   27   5
 3   22   21   5
 3   22   49   5
 3   22   50   5
21   22   49   5
21   22   50   5
49   22   50   5
 8   23   24   5
 8   23   28   5
24   23   28   5
 4   24   23   5
 4   24   52   5
 4   24   51   5
23   24   52   5
23   24   51   5
51   24   52   5
 1   53    2   5     67.90000000    41.840000    0.00000000    0.00000000   
 1   53    3   5    104.40000000    41.840000    0.00000000    0.00000000   
 1   53    4   5     67.90000000    41.840000    0.00000000    0.00000000   
 1   53    5   5     66.20000000    62.760000    0.00000000    0.00000000   
 1   53    6   5     73.47500000    62.760000    0.00000000    0.00000000   
 1   53    7   5    140.72500000    62.760000    0.00000000    0.00000000   
 1   53    8   5    130.87500000    62.760000    0.00000000    0.00000000   
 2   53    3   5     67.90000000    41.840000    0.00000000    0.00000000   
 2   53    4   5    104.40000000    41.840000    0.00000000    0.00000000   
 2   53    5   5    130.87500000    62.760000    0.00000000    0.00000000   
 2   53    6   5     66.20000000    62.760000    0.00000000    0.00000000   
 2   53    7   5     73.47500000    62.760000    0.00000000    0.00000000   
 2   53    8   5    140.72500000    62.760000    0.00000000    0.00000000   
 3   53    4   5     67.90000000    41.840000    0.00000000    0.00000000   
 3   53    5   5    140.72500000    62.760000    0.00000000    0.00000000   
 3   53    6   5    130.87500000    62.760000    0.00000000    0.00000000  
 3   53    7   5     66.20000000    62.760000    0.00000000    0.00000000   
 3   53    8   5     73.47500000    62.760000    0.00000000    0.00000000   
 4   53    5   5     73.47500000    62.760000    0.00000000    0.00000000   
 4   53    6   5    140.72500000    62.760000    0.00000000    0.00000000   
 4   53    7   5    130.87500000    62.760000    0.00000000    0.00000000   
 4   53    8   5     66.20000000    62.760000    0.00000000    0.00000000   
 5   53    6   5     84.77500000   418.400000    0.00000000    0.00000000   
 5   53    7   5    144.80000000    52.300000    0.00000000    0.00000000   
 5   53    8   5     84.77500000   418.400000    0.00000000    0.00000000   
 6   53    7   5     84.77500000   418.400000    0.00000000    0.00000000   
 6   53    8   5    144.80000000    52.300000    0.00000000    0.00000000   
 7   53    8   5     84.77500000   418.400000    0.00000000    0.00000000   

[ dihedrals ]
;	ai	  aj	ak	  al funct			  c0			c1			  c2			c3			  c4			c5
16    1    9   10   9
16    1    9   29   9
16    1    9   30   9
53    1    9   10   9
53    1    9   29   9
53    1    9   30   9
18    1    9   10   9
18    1    9   29   9
18    1    9   30   9
 9    1   16   15   9
 9    1   16   44   9
 9    1   16   43   9
53    1   16   15   9
53    1   16   44   9
53    1   16   43   9
18    1   16   15   9
18    1   16   44   9
18    1   16   43   9
 9    1   53    2   9
 9    1   53    3   9
 9    1   53    4   9
 9    1   53    5   9
 9    1   53    6   9
 9    1   53    7   9
 9    1   53    8   9
16    1   53    2   9
16    1   53    3   9
16    1   53    4   9
16    1   53    5   9
16    1   53    6   9
16    1   53    7   9
16    1   53    8   9
18    1   53    2   9
18    1   53    3   9
18    1   53    4   9
18    1   53    5   9
18    1   53    6   9
18    1   53    7   9
18    1   53    8   9
 9    1   18   17   9
 9    1   18   46   9
 9    1   18   45   9
16    1   18   17   9
16    1   18   46   9
16    1   18   45   9
53    1   18   17   9
53    1   18   46   9
53    1   18   45   9
10    2   11   33   9
10    2   11   34   9
10    2   11   12   9
20    2   11   33   9
20    2   11   34   9
20    2   11   12   9
53    2   11   33   9
53    2   11   34   9
53    2   11   12   9
11    2   10    9   9
11    2   10   32   9
11    2   10   31   9
20    2   10    9   9
20    2   10   32   9
20    2   10   31   9
53    2   10    9   9
53    2   10   32   9
53    2   10   31   9
11    2   20   19   9
11    2   20   47   9
11    2   20   48   9
10    2   20   19   9
10    2   20   47   9
10    2   20   48   9
53    2   20   19   9
53    2   20   47   9
53    2   20   48   9
11    2   53    1   9
11    2   53    3   9
11    2   53    4   9
11    2   53    5   9
11    2   53    6   9
11    2   53    7   9
11    2   53    8   9
10    2   53    1   9
10    2   53    3   9
10    2   53    4   9
10    2   53    5   9
10    2   53    6   9
10    2   53    7   9
10    2   53    8   9
20    2   53    1   9
20    2   53    3   9
20    2   53    4   9
20    2   53    5   9
20    2   53    6   9
20    2   53    7   9
20    2   53    8   9
22    3   12   11   9
22    3   12   35   9
22    3   12   36   9
13    3   12   11   9
13    3   12   35   9
13    3   12   36   9
53    3   12   11   9
53    3   12   35   9
53    3   12   36   9
12    3   22   21   9
12    3   22   49   9
12    3   22   50   9
13    3   22   21   9
13    3   22   49   9
13    3   22   50   9
53    3   22   21   9
53    3   22   49   9
53    3   22   50   9
12    3   13   37   9
12    3   13   38   9
12    3   13   14   9
22    3   13   37   9
22    3   13   38   9
22    3   13   14   9
53    3   13   37   9
53    3   13   38   9
53    3   13   14   9
12    3   53    1   9
12    3   53    2   9
12    3   53    4   9
12    3   53    5   9
12    3   53    6   9
12    3   53    7   9
12    3   53    8   9
22    3   53    1   9
22    3   53    2   9
22    3   53    4   9
22    3   53    5   9
22    3   53    6   9
22    3   53    7   9
22    3   53    8   9
13    3   53    1   9
13    3   53    2   9
13    3   53    4   9
13    3   53    5   9
13    3   53    6   9
13    3   53    7   9
13    3   53    8   9
15    4   14   13   9
15    4   14   40   9
15    4   14   39   9
24    4   14   13   9
24    4   14   40   9
24    4   14   39   9
53    4   14   13   9
53    4   14   40   9
53    4   14   39   9
14    4   15   16   9
14    4   15   42   9
14    4   15   41   9
24    4   15   16   9
24    4   15   42   9
24    4   15   41   9
53    4   15   16   9
53    4   15   42   9
53    4   15   41   9
14    4   24   23   9
14    4   24   52   9
14    4   24   51   9
15    4   24   23   9
15    4   24   52   9
15    4   24   51   9
53    4   24   23   9
53    4   24   52   9
53    4   24   51   9
14    4   53    1   9
14    4   53    2   9
14    4   53    3   9
14    4   53    5   9
14    4   53    6   9
14    4   53    7   9
14    4   53    8   9
15    4   53    1   9
15    4   53    2   9
15    4   53    3   9
15    4   53    5   9
15    4   53    6   9
15    4   53    7   9
15    4   53    8   9
24    4   53    1   9
24    4   53    2   9
24    4   53    3   9
24    4   53    5   9
24    4   53    6   9
24    4   53    7   9
24    4   53    8   9
17    5   53    1   9
17    5   53    2   9
17    5   53    3   9
17    5   53    4   9
17    5   53    6   9
17    5   53    7   9
17    5   53    8   9
53    5   17   18   9
53    5   17   25   9
53    6   19   20   9
53    6   19   26   9
19    6   53    1   9
19    6   53    2   9
19    6   53    3   9
19    6   53    4   9
19    6   53    5   9
19    6   53    7   9
19    6   53    8   9
53    7   21   27   9
53    7   21   22   9
21    7   53    1   9
21    7   53    2   9
21    7   53    3   9
21    7   53    4   9
21    7   53    5   9
21    7   53    6   9
21    7   53    8   9
23    8   53    1   9
23    8   53    2   9
23    8   53    3   9
23    8   53    4   9
23    8   53    5   9
23    8   53    6   9
23    8   53    7   9
53    8   23   24   9
53    8   23   28   9
 1    9   10    2   9
 1    9   10   32   9
 1    9   10   31   9
29    9   10    2   9
29    9   10   32   9
29    9   10   31   9
30    9   10    2   9
30    9   10   32   9
30    9   10   31   9
 2   11   12    3   9
 2   11   12   35   9
 2   11   12   36   9
33   11   12    3   9
33   11   12   35   9
33   11   12   36   9
34   11   12    3   9
34   11   12   35   9
34   11   12   36   9
 3   13   14    4   9
 3   13   14   40   9
 3   13   14   39   9
37   13   14    4   9
37   13   14   40   9
37   13   14   39   9
38   13   14    4   9
38   13   14   40   9
38   13   14   39   9
 4   15   16    1   9
 4   15   16   44   9
 4   15   16   43   9
42   15   16    1   9
42   15   16   44   9
42   15   16   43   9
41   15   16    1   9
41   15   16   44   9
41   15   16   43   9
 5   17   18    1   9
 5   17   18   46   9
 5   17   18   45   9
25   17   18    1   9
25   17   18   46   9
25   17   18   45   9
 6   19   20    2   9
 6   19   20   47   9
 6   19   20   48   9
26   19   20    2   9
26   19   20   47   9
26   19   20   48   9
 7   21   22    3   9
 7   21   22   49   9
 7   21   22   50   9
27   21   22    3   9
27   21   22   49   9
27   21   22   50   9
 8   23   24    4   9
 8   23   24   52   9
 8   23   24   51   9
28   23   24    4   9
28   23   24   52   9
28   23   24   51   9

[ dihedrals ]
;	ai	  aj	ak	  al funct			  c0			c1			  c2			c3
   17     5    25    18	 2
   19     6    26    20	 2
   21     7    27    22	 2
   23     8    28    24	 2
