# Supplementary material for: Modeling Gd3+ Complexes for Molecular Dynamics Simulations: Toward a Rational Optimization of MRI Contrast Agents
Source: Inorg Chem. 2022 Jul 18;61(30):11837–58. doi: 10.1021/acs.inorgchem.2c01597 (PMC9775472; doi:10.1021/acs.inorgchem.2c01597)
Supplement: Supplementary file 2 — ic2c01597_si_002.zip [file ic2c01597_si_002.zip › Topologies/TD/topology_TD_additional_parameters.itp]

[ atomtypes ]
; name	at.num	mass	charge	ptype	sigma (nm)	epsilon (KJ/mol)	;	sigma_14	epsilon_14
   GD3       64   157.2500      0.000     A       0.25129856613      0.0729987       

[ bondtypes ]
;      i        j  func           b0 (nm)          kb (KJ mol-1 nm-2)
  GD3    NG301     1   0.26650000    79496.00       
  GD3    OG2D2     1   0.23650000   108784.00       

[ angletypes ]
;      i        j        k  func       theta0 (deg)      ktheta  (KJ mol-1 rad -2)         ub0  (nm)        kub (KJ mol-1 nm-2)
   CG2O3    CG321    NG301      5   110.000000    365.681600   0.00000000          0.00    
   CG2O3    OG2D2      GD3      5   124.575000    502.080000   0.00000000          0.00    


[ dihedraltypes ]
;      i        j        k        l  func         phi0         kphi  mult
   OG2D2    CG2O3    CG321    NG301     9   180.000000     2.301200     2    
   NG301    CG321    CG321    NG301     9   180.000000     1.046000     1   
   NG301    CG321    CG321    NG301     9     0.000000     5.188160     2   
   CG2O3    CG321    NG301    CG321     9   180.000000     5.941280     1    
   CG2O3    CG321    NG301    CG321     9     0.000000     3.430880     2    
   CG2O3    CG321    NG301    CG321     9     0.000000     4.267680     3    
    X        GD3    NG301       X       9     0.000000     0.000000     1    
    X        GD3    OG2D2       X       9     0.000000     0.000000     1    
   GD3        X        X        X       9     0.000000     0.000000     1    
