# Supplementary material for: Modeling Gd3+ Complexes for Molecular Dynamics Simulations: Toward a Rational Optimization of MRI Contrast Agents
Source: Inorg Chem. 2022 Jul 18;61(30):11837–58. doi: 10.1021/acs.inorgchem.2c01597 (PMC9775472; doi:10.1021/acs.inorgchem.2c01597)
Supplement: Supplementary file 2 — ic2c01597_si_002.zip [file ic2c01597_si_002.zip › Topologies/TH/Gd-DOTA.gro]

GD-DOTA
53
    1LIG     GD    1   1.440   0.196   2.479  0.1643 -0.1695  0.0643
    1LIG     N1    2   1.714   0.202   2.461  0.1929  0.2063  0.5770
    1LIG     N2    3   1.553   0.386   2.642 -0.1412  0.1380 -0.0820
    1LIG     N3    4   1.387   0.141   2.743  0.2876  0.0225  0.1297
    1LIG     N4    5   1.551  -0.042   2.558  0.2622 -0.0804  0.1986
    1LIG     O1    6   1.514   0.096   2.282 -0.4489 -0.0551 -0.2260
    1LIG     O2    7   1.506   0.395   2.376  0.0912 -0.3131 -0.2596
    1LIG     O3    8   1.269   0.323   2.573  0.1128  0.0807 -0.3661
    1LIG     O4    9   1.300   0.010   2.474  0.0018 -0.0474  0.0589
    1LIG     C1   10   1.765   0.325   2.521  1.4361 -0.1867  0.3545
    1LIG     C2   11   1.697   0.363   2.653 -0.1442 -0.0742 -0.4622
    1LIG     C3   12   1.484   0.371   2.770 -0.9247  0.0086 -0.5142
    1LIG     C4   13   1.471   0.228   2.826 -0.0103  0.2082  0.2388
    1LIG     C5   14   1.414  -0.002   2.758  0.3052  0.0027 -0.0881
    1LIG     C6   15   1.550  -0.050   2.704  0.5947  0.4509  0.2332
    1LIG     C7   16   1.689  -0.043   2.509 -0.1004 -0.0338 -0.8471
    1LIG     C8   17   1.770   0.086   2.531  0.3155 -0.3629 -0.4441
    1LIG     C9   18   1.612   0.151   2.234  0.1113 -0.6262  0.2469
    1LIG    C10   19   1.735   0.187   2.317 -0.1299 -0.6246  0.6101
    1LIG    C11   20   1.488   0.503   2.429  0.0848 -0.2948 -0.2999
    1LIG    C12   21   1.527   0.514   2.575 -0.7313  0.0130 -0.0982
    1LIG    C13   22   1.194   0.249   2.634  0.4724  0.1819  0.2045
    1LIG    C14   23   1.243   0.169   2.754  0.3304  0.1942  0.2715
    1LIG    C15   24   1.346  -0.093   2.429 -0.4902  0.0455 -0.6770
    1LIG    C16   25   1.473  -0.148   2.492 -0.8977  0.5185  0.5766
    1LIG     O5   26   1.633   0.141   2.115  0.1997 -0.6402  0.2636
    1LIG     O6   27   1.416   0.590   2.382 -0.1754 -0.4607 -0.2099
    1LIG     O7   28   1.075   0.274   2.635  0.3797 -0.2209 -0.2021
    1LIG     O8   29   1.289  -0.167   2.351 -0.1137 -0.4569 -0.4814
    1LIG     H1   30   1.875   0.321   2.523  1.5299  0.8327 -0.9133
    1LIG     H2   31   1.745   0.408   2.452  0.9936  0.0244  0.7325
    1LIG     H3   32   1.714   0.279   2.722 -0.4617  0.2576  0.0251
    1LIG     H4   33   1.746   0.450   2.699 -0.2632 -0.5009  0.4965
    1LIG     H5   34   1.534   0.430   2.847  0.9343 -0.7061 -1.1045
    1LIG     H6   35   1.380   0.403   2.767 -0.6051  1.0567 -0.5907
    1LIG     H7   36   1.430   0.236   2.927 -0.1675  1.8617  0.0724
    1LIG     H8   37   1.567   0.181   2.848  0.1360  0.1963 -0.4124
    1LIG     H9   38   1.416  -0.031   2.863  0.4439 -0.8937 -0.3289
    1LIG    H10   39   1.338  -0.061   2.705  0.6232 -0.6120  0.1321
    1LIG    H11   40   1.573  -0.154   2.732 -1.0999  0.0109  0.1268
    1LIG    H12   41   1.632   0.010   2.744  0.0628  0.2636  1.6766
    1LIG    H13   42   1.686  -0.062   2.401 -1.4665 -1.3488 -0.6085
    1LIG    H14   43   1.744  -0.128   2.550  0.6464  0.8457  0.0195
    1LIG    H15   44   1.876   0.074   2.502  0.4062 -0.6655 -0.0029
    1LIG    H16   45   1.777   0.105   2.639 -0.7652 -1.2763 -0.2050
    1LIG    H17   46   1.821   0.123   2.290  0.5362  1.0252 -1.5107
    1LIG    H18   47   1.756   0.287   2.276 -0.6959 -0.5408  0.5145
    1LIG    H19   48   1.624   0.566   2.573  0.7152 -2.4774  0.9384
    1LIG    H20   49   1.448   0.567   2.631 -1.1567 -1.3321  0.6094
    1LIG    H21   50   1.218   0.219   2.848 -1.7668 -0.6093  0.1847
    1LIG    H22   51   1.178   0.080   2.749  0.0024  0.3930  0.9536
    1LIG    H23   52   1.534  -0.186   2.409  0.8888  2.5206  0.8828
    1LIG    H24   53   1.456  -0.228   2.566  1.6022 -2.0549 -1.3897
   4.86522   4.86522   4.86522
