# Supplementary material for: Modeling Gd3+ Complexes for Molecular Dynamics Simulations: Toward a Rational Optimization of MRI Contrast Agents
Source: Inorg Chem. 2022 Jul 18;61(30):11837–58. doi: 10.1021/acs.inorgchem.2c01597 (PMC9775472; doi:10.1021/acs.inorgchem.2c01597)
Supplement: Supplementary file 2 — ic2c01597_si_002.zip [file ic2c01597_si_002.zip › Topologies/TI/Gd-DOTA.gro]

Gd-DOTA
29
    1LIG      O    1   4.885   4.718   2.514 -0.2907  0.2472 -0.8939
    1LIG      C    2   4.914   4.791   2.415 -0.4504  0.4920 -0.7599
    1LIG      O    3   4.931   4.750   2.296 -0.0811 -0.3425 -0.4216
    1LIG      C    4   4.923   4.944   2.434 -0.2185  0.4085 -0.1929
    1LIG      N    5   4.976   5.021   2.322 -0.0958  0.0446 -0.3868
    1LIG      C    6   5.078   5.118   2.362 -0.2894  0.1212 -0.0692
    1LIG      C    7   5.175   5.165   2.252 -0.2359 -0.1731 -0.1489
    1LIG      N    8   5.262   5.059   2.200 -0.0500 -0.0507 -0.0862
    1LIG      C    9   5.367   5.021   2.294 -0.2606  0.0986  0.2130
    1LIG      C   10   5.347   4.884   2.360 -0.2403  0.2745  0.5883
    1LIG      O   11   5.441   4.830   2.424 -0.4271 -0.2837  0.3985
    1LIG      O   12   5.229   4.840   2.371 -0.1377 -0.1604 -0.0154
    1LIG      C   13   5.306   5.091   2.065  0.1205 -0.5512 -0.1501
    1LIG      C   14   5.204   5.077   1.950  0.2900 -0.3900 -0.3213
    1LIG      N   15   5.153   4.942   1.923 -0.2312 -0.2172 -0.2121
    1LIG      C   16   5.253   4.853   1.864  0.0245  0.0259 -0.1508
    1LIG      C   17   5.319   4.752   1.959 -0.2611  0.1737  0.2074
    1LIG      O   18   5.317   4.778   2.083  0.2052  0.0188  0.2504
    1LIG      O   19   5.383   4.654   1.912  0.0291  0.3203  0.2927
    1LIG      C   20   5.027   4.946   1.850 -0.2770  0.4138 -0.1034
    1LIG      C   21   4.900   4.977   1.933  0.2162  0.6464  0.5769
    1LIG      N   22   4.870   4.900   2.052 -0.0751  0.4884  0.4013
    1LIG      C   23   4.793   4.979   2.148  0.0876  0.4747  0.5440
    1LIG      C   24   4.869   5.076   2.241 -0.0768  0.9500  0.1884
    1LIG      C   25   4.814   4.770   2.014 -0.0071  0.3372  0.8114
    1LIG      C   26   4.916   4.655   2.007  0.1157  0.5142 -0.4658
    1LIG      O   27   5.039   4.683   2.007  0.0927  0.6206 -0.8058
    1LIG      O   28   4.865   4.540   1.987  0.2617  0.4090 -0.2283
    1LIG     GD   29   5.108   4.834   2.171  0.0209 -0.0957 -0.1128
   4.88966   4.88966   4.88966
