# Supplementary material for: Modeling Gd3+ Complexes for Molecular Dynamics Simulations: Toward a Rational Optimization of MRI Contrast Agents
Source: Inorg Chem. 2022 Jul 18;61(30):11837–58. doi: 10.1021/acs.inorgchem.2c01597 (PMC9775472; doi:10.1021/acs.inorgchem.2c01597)
Supplement: Supplementary file 2 — ic2c01597_si_002.zip [file ic2c01597_si_002.zip › Topologies/TI/Topology_TI.itp]

[ moleculetype ]
; Name   nrexcl
LIG      3
[ atoms ]
;  nr  type  resnr  resid  atom  cgnr  charge     mass
    1    OM   1   LIG      O    1   -0.628    15.9994
    2  CPos   1   LIG      C    2    0.873    12.0110
    3    OM   1   LIG      O    3   -0.855    15.9994
    4   CH2   1   LIG      C    4   -0.135    14.0270
    5  NTer   1   LIG      N    5   -0.114    14.0067
    6   CH2   1   LIG      C    6    0.149    14.0270
    7   CH2   1   LIG      C    7   -0.063    14.0270
    8  NTer   1   LIG      N    8   -0.114    14.0067
    9   CH2   1   LIG      C    9   -0.135    14.0270
   10  CPos   1   LIG      C   10    0.873    12.0110
   11    OM   1   LIG      O   11   -0.628    15.9994
   12    OM   1   LIG      O   12   -0.855    15.9994
   13   CH2   1   LIG      C   13    0.149    14.0270
   14   CH2   1   LIG      C   14   -0.063    14.0270
   15  NTer   1   LIG      N   15   -0.114    14.0067
   16   CH2   1   LIG      C   16   -0.135    14.0270
   17  CPos   1   LIG      C   17    0.873    12.0110
   18    OM   1   LIG      O   18   -0.855    15.9994
   19    OM   1   LIG      O   19   -0.628    15.9994
   20   CH2   1   LIG      C   20    0.149    14.0270
   21   CH2   1   LIG      C   21   -0.063    14.0270
   22  NTer   1   LIG      N   22   -0.114    14.0067
   23   CH2   1   LIG      C   23    0.149    14.0270
   24   CH2   1   LIG      C   24   -0.063    14.0270
   25   CH2   1   LIG      C   25   -0.135    14.0270
   26  CPos   1   LIG      C   26    0.873    12.0110
   27    OM   1   LIG      O   27   -0.855    15.9994
   28    OM   1   LIG      O   28   -0.628    15.9994
   29   GD3   1   LIG     GD   29    2.092   157.2500
      
[ bonds ]
;  ai   aj  funct   c0         c1
    1    2    2   0.1265   1.3100e+07
    2    3    2   0.1265   1.3100e+07
    2    4    2   0.1540   4.2166e+06
    4    5    2   0.1460   4.6913e+06
    5    6    2   0.1460   4.6913e+06
    5   24    2   0.1460   4.6913e+06
    6    7    2   0.1540   4.2166e+06
    7    8    2   0.1460   4.6913e+06
    8    9    2   0.1460   4.6913e+06
    8   13    2   0.1460   4.6913e+06
    9   10    2   0.1540   4.2166e+06
   10   11    2   0.1265   1.3100e+07
   10   12    2   0.1265   1.3100e+07
   13   14    2   0.1540   4.2166e+06
   14   15    2   0.1460   4.6913e+06
   15   16    2   0.1460   4.6913e+06
   15   20    2   0.1460   4.6913e+06
   16   17    2   0.1540   4.2166e+06
   17   18    2   0.1265   1.3100e+07
   17   19    2   0.1265   1.3100e+07
   20   21    2   0.1540   4.2166e+06
   21   22    2   0.1460   4.6913e+06
   22   23    2   0.1460   4.6913e+06
   22   25    2   0.1460   4.6913e+06
   23   24    2   0.1540   4.2166e+06
   25   26    2   0.1540   4.2166e+06
   26   27    2   0.1265   1.3100e+07
   26   28    2   0.1265   1.3100e+07
   29    5    2   0.2745   2.8323e+04   
   29    8    2   0.2745   2.8323e+04   
   29   15    2   0.2745   2.8323e+04   
   29   22    2   0.2745   2.8323e+04   
   29    3    2   0.2332   4.2155E+05   
   29   12    2   0.2332   4.2155E+05   
   29   18    2   0.2332   4.2155E+05   
   29   27    2   0.2332   4.2155E+05   
[ pairs ]
;  ai   aj  funct  ;  all 1-4 pairs but the ones excluded in GROMOS itp
    1   29    1
    1    5    1
    2    8    1
    2   12    1
    2   15    1
    2   18    1
    2   22    1
    2   27    1
    2    6    1
    2   24    1
    4    7    1
   24    7    1
    4   23    1
    6   23    1
    4    8    1
    4   12    1
    4   15    1
    4   18    1
    4   22    1
    4   27    1
    6    3    1
    6   12    1
    6   15    1
    6   18    1
    6   22    1
    6   27    1
   24    3    1
   24    8    1
   24   12    1
   24   15    1
   24   18    1
   24   27    1
    6    9    1
    6   13    1
    7   10    1
   13   10    1
    7   14    1
    9   14    1
    7    3    1
    7   12    1
    7   15    1
    7   18    1
    7   22    1
    7   27    1
    9    3    1
    9    5    1
    9   15    1
    9   18    1
    9   22    1
    9   27    1
   13    3    1
   13    5    1
   13   12    1
   13   18    1
   13   22    1
   13   27    1
    8   11    1
   11   29    1
   10    3    1
   10    5    1
   10   15    1
   10   18    1
   10   22    1
   10   27    1
   13   16    1
   13   20    1
   14   17    1
   20   17    1
   14   21    1
   16   21    1
   14    3    1
   14    5    1
   14   12    1
   14   18    1
   14   22    1
   14   27    1
   16    3    1
   16    5    1
   16    8    1
   16   12    1
   16   22    1
   16   27    1
   20    3    1
   20    5    1
   20    8    1
   20   12    1
   20   18    1
   20   27    1
   15   19    1
   19   29    1
   17    3    1
   17    5    1
   17    8    1
   17   12    1
   17   22    1
   17   27    1
   20   23    1
   20   25    1
   21   24    1
   25   24    1
   21   26    1
   23   26    1
   21    3    1
   21    5    1
   21    8    1
   21   12    1
   21   18    1
   21   27    1
   23    3    1
   23    8    1
   23   12    1
   23   15    1
   23   18    1
   23   27    1
   25    3    1
   25    5    1
   25    8    1
   25   12    1
   25   15    1
   25   18    1
   22   28    1
   28   29    1
   26    3    1
   26    5    1
   26    8    1
   26   12    1
   26   15    1
   26   18    1
[ angles ]
;  ai   aj   ak  funct   angle     fc
    1    2    3    2    124.00   730.00
    1    2    4    2    117.00   635.00
    3    2    4    2    117.00   635.00
    2    4    5    2    120.00   560.00
    4    5    6    2    116.00   620.00
    4    5   24    2    116.00   620.00
    6    5   24    2    116.00   620.00
    5    6    7    2    115.00   610.00
    6    7    8    2    115.00   610.00
    7    8    9    2    116.00   620.00
    7    8   13    2    116.00   620.00
    9    8   13    2    116.00   620.00
    8    9   10    2    120.00   560.00
    9   10   11    2    117.00   635.00
    9   10   12    2    117.00   635.00
   11   10   12    2    124.00   730.00
    8   13   14    2    115.00   610.00
   13   14   15    2    115.00   610.00
   14   15   16    2    116.00   620.00
   14   15   20    2    116.00   620.00
   16   15   20    2    116.00   620.00
   15   16   17    2    120.00   560.00
   16   17   18    2    117.00   635.00
   16   17   19    2    117.00   635.00
   18   17   19    2    124.00   730.00
   15   20   21    2    115.00   610.00
   20   21   22    2    115.00   610.00
   21   22   23    2    116.00   620.00
   21   22   25    2    116.00   620.00
   23   22   25    2    116.00   620.00
   22   23   24    2    115.00   610.00
    5   24   23    2    115.00   610.00
   22   25   26    2    120.00   560.00
   25   26   27    2    117.00   635.00
   25   26   28    2    117.00   635.00
   27   26   28    2    124.00   730.00
    4    5   29    2    107.97   831.33 
    6    5   29    2    107.97   831.33
   24    5   29    2    107.97   831.33
    7    8   29    2    107.97   831.33
    9    8   29    2    107.97   831.33
   13    8   29    2    107.97   831.33
   14   15   29    2    107.97   831.33
   16   15   29    2    107.97   831.33
   20   15   29    2    107.97   831.33
   21   22   29    2    107.97   831.33
   23   22   29    2    107.97   831.33
   25   22   29    2    107.97   831.33
    2    3   29    2    126.85  1100.00  
   10   12   29    2    126.85  1100.00  
   17   18   29    2    126.85  1100.00  
   26   27   29    2    126.85  1100.00  
    5   29   15    2    102.30   210.12
    8   29   22    2    102.30   210.12
    5   29    8    2     66.83   412.46
    5   29   22    2     66.83   412.46
    8   29   15    2     66.83   412.46
   15   29   22    2     66.83   412.46
    3   29   18    2    144.40  1897.00
   12   29   27    2    144.40  1897.00
    3   29   12    2     84.64   469.53
    3   29   27    2     84.64   469.53
   12   29   18    2     84.64   469.53
   18   29   27    2     84.64   469.53
    3   29    5    2     67.12   630.43
    8   29   12    2     67.12   630.43
   15   29   18    2     67.12   630.43
   22   29   27    2     67.12   630.43
    5   29   12    2     74.36   312.32
    8   29   18    2     74.36   312.32
   15   29   27    2     74.36   312.32
    3   29   22    2     74.36   312.32
    5   29   27    2    130.78   869.52
    3   29    8    2    130.78   869.52
   12   29   15    2    130.78   869.52
   18   29   22    2    130.78   869.52
    5   29   18    2    140.56   775.90
    8   29   27    2    140.56   775.90
    3   29   15    2    140.56   775.90
   12   29   22    2    140.56   775.90
[ dihedrals ]
; GROMOS improper dihedrals
;  ai   aj   ak   al  funct   angle     fc
   17   16   18   19    2      0.00   167.36
   10    9   11   12    2      0.00   167.36
   26   25   27   28    2      0.00   167.36
    2    1    3    4    2      0.00   167.36
[ dihedrals ]
;  ai   aj   ak   al  funct    ph0      cp     mult
    2    4    5    6    1    180.00     1.00    6
    3    2    4    5    1      0.00     1.00    6
    5    6    7    8    1      0.00     5.92    3
    6    5   24   23    1      0.00     3.77    6
    6    7    8   13    1      0.00     3.77    6
    8    9   10   11    1    180.00     1.00    6
    8   13   14   15    1      0.00     5.92    3
    9    8   13   14    1      0.00     3.77    6
   13    8    9   10    1    180.00     1.00    6
   13   14   15   20    1      0.00     3.77    6
   15   16   17   18    1      0.00     1.00    6
   15   20   21   22    1      0.00     5.92    3
   16   15   20   21    1    180.00     1.00    6
   20   15   16   17    1    180.00     1.00    6
   20   21   22   23    1      0.00     3.77    6
   21   22   23   24    1    180.00     1.00    6
   22   23   24    5    1      0.00     5.92    3
   22   25   26   27    1    180.00     1.00    6
   23   22   25   26    1    180.00     1.00    6
   24    5    6    7    1    180.00     1.00    6
    1    2    3   29    1      0.00     0.00    1    
    4    2    3   29    1      0.00     0.00    1 
    2    3   29    5    1      0.00     0.00    1
    2    3   29    8    1      0.00     0.00    1
    2    3   29   12    1      0.00     0.00    1
    2    3   29   15    1      0.00     0.00    1
    2    3   29   18    1      0.00     0.00    1
    2    3   29   22    1      0.00     0.00    1
    2    3   29   27    1      0.00     0.00    1
    2    4    5   29    1      0.00     0.00    1
   29    5    6    7    1      0.00     0.00    1
   29    5   24   23    1      0.00     0.00    1
    4    5   29    3    1      0.00     0.00    1
    4    5   29    8    1      0.00     0.00    1
    4    5   29   12    1      0.00     0.00    1
    4    5   29   15    1      0.00     0.00    1
    4    5   29   18    1      0.00     0.00    1
    4    5   29   22    1      0.00     0.00    1
    4    5   29   27    1      0.00     0.00    1
    6    5   29    3    1      0.00     0.00    1
    6    5   29    8    1      0.00     0.00    1
    6    5   29   12    1      0.00     0.00    1
    6    5   29   15    1      0.00     0.00    1
    6    5   29   18    1      0.00     0.00    1
    6    5   29   22    1      0.00     0.00    1
    6    5   29   27    1      0.00     0.00    1
   24    5   29    3    1      0.00     0.00    1
   24    5   29    8    1      0.00     0.00    1
   24    5   29   12    1      0.00     0.00    1
   24    5   29   15    1      0.00     0.00    1
   24    5   29   18    1      0.00     0.00    1
   24    5   29   22    1      0.00     0.00    1
   24    5   29   27    1      0.00     0.00    1
    6    7    8   29    1      0.00     0.00    1
   29    8    9   10    1      0.00     0.00    1
   29    8   13   14    1      0.00     0.00    1
    7    8   29    3    1      0.00     0.00    1
    7    8   29    5    1      0.00     0.00    1
    7    8   29   12    1      0.00     0.00    1
    7    8   29   15    1      0.00     0.00    1
    7    8   29   18    1      0.00     0.00    1
    7    8   29   22    1      0.00     0.00    1
    7    8   29   27    1      0.00     0.00    1
    9    8   29    3    1      0.00     0.00    1
    9    8   29    5    1      0.00     0.00    1
    9    8   29   12    1      0.00     0.00    1
    9    8   29   15    1      0.00     0.00    1
    9    8   29   18    1      0.00     0.00    1
    9    8   29   22    1      0.00     0.00    1
    9    8   29   27    1      0.00     0.00    1
   13    8   29    3    1      0.00     0.00    1
   13    8   29    5    1      0.00     0.00    1
   13    8   29   12    1      0.00     0.00    1
   13    8   29   15    1      0.00     0.00    1
   13    8   29   18    1      0.00     0.00    1
   13    8   29   22    1      0.00     0.00    1
   13    8   29   27    1      0.00     0.00    1
    9   10   12   29    1      0.00     0.00    1
   11   10   12   29    1      0.00     0.00    1
   10   12   29    3    1      0.00     0.00    1
   10   12   29    5    1      0.00     0.00    1
   10   12   29    8    1      0.00     0.00    1
   10   12   29   15    1      0.00     0.00    1
   10   12   29   18    1      0.00     0.00    1
   10   12   29   22    1      0.00     0.00    1
   10   12   29   27    1      0.00     0.00    1
   13   14   15   29    1      0.00     0.00    1
   29   15   16   17    1      0.00     0.00    1
   29   15   20   21    1      0.00     0.00    1
   14   15   29    3    1      0.00     0.00    1
   14   15   29    5    1      0.00     0.00    1
   14   15   29    8    1      0.00     0.00    1
   14   15   29   12    1      0.00     0.00    1
   14   15   29   18    1      0.00     0.00    1
   14   15   29   22    1      0.00     0.00    1
   14   15   29   27    1      0.00     0.00    1
   16   15   29    3    1      0.00     0.00    1
   16   15   29    5    1      0.00     0.00    1
   16   15   29    8    1      0.00     0.00    1
   16   15   29   12    1      0.00     0.00    1
   16   15   29   18    1      0.00     0.00    1
   16   15   29   22    1      0.00     0.00    1
   16   15   29   27    1      0.00     0.00    1
   20   15   29    3    1      0.00     0.00    1
   20   15   29    5    1      0.00     0.00    1
   20   15   29    8    1      0.00     0.00    1
   20   15   29   12    1      0.00     0.00    1
   20   15   29   18    1      0.00     0.00    1
   20   15   29   22    1      0.00     0.00    1
   20   15   29   27    1      0.00     0.00    1
   16   17   18   29    1      0.00     0.00    1
   19   17   18   29    1      0.00     0.00    1
   17   18   29    3    1      0.00     0.00    1
   17   18   29    5    1      0.00     0.00    1
   17   18   29    8    1      0.00     0.00    1
   17   18   29   12    1      0.00     0.00    1
   17   18   29   15    1      0.00     0.00    1
   17   18   29   22    1      0.00     0.00    1
   17   18   29   27    1      0.00     0.00    1
   20   21   22   29    1      0.00     0.00    1
   29   22   23   24    1      0.00     0.00    1
   29   22   25   26    1      0.00     0.00    1
   21   22   29    3    1      0.00     0.00    1
   21   22   29    5    1      0.00     0.00    1
   21   22   29    8    1      0.00     0.00    1
   21   22   29   12    1      0.00     0.00    1
   21   22   29   15    1      0.00     0.00    1
   21   22   29   18    1      0.00     0.00    1
   21   22   29   27    1      0.00     0.00    1
   23   22   29    3    1      0.00     0.00    1
   23   22   29    5    1      0.00     0.00    1
   23   22   29    8    1      0.00     0.00    1
   23   22   29   12    1      0.00     0.00    1
   23   22   29   15    1      0.00     0.00    1
   23   22   29   18    1      0.00     0.00    1
   23   22   29   27    1      0.00     0.00    1
   25   22   29    3    1      0.00     0.00    1
   25   22   29    5    1      0.00     0.00    1
   25   22   29    8    1      0.00     0.00    1
   25   22   29   12    1      0.00     0.00    1
   25   22   29   15    1      0.00     0.00    1
   25   22   29   18    1      0.00     0.00    1
   25   22   29   27    1      0.00     0.00    1
   25   26   27   29    1      0.00     0.00    1
   28   26   27   29    1      0.00     0.00    1
   26   27   29    3    1      0.00     0.00    1
   26   27   29    5    1      0.00     0.00    1
   26   27   29    8    1      0.00     0.00    1
   26   27   29   12    1      0.00     0.00    1
   26   27   29   15    1      0.00     0.00    1
   26   27   29   18    1      0.00     0.00    1
   26   27   29   22    1      0.00     0.00    1 
[ exclusions ]
;  ai   aj  funct  ;  GROMOS 1-4 exclusions
