# Supplementary material for: Modeling Gd3+ Complexes for Molecular Dynamics Simulations: Toward a Rational Optimization of MRI Contrast Agents
Source: Inorg Chem. 2022 Jul 18;61(30):11837–58. doi: 10.1021/acs.inorgchem.2c01597 (PMC9775472; doi:10.1021/acs.inorgchem.2c01597)
Supplement: Supplementary file 2 — ic2c01597_si_002.zip [file ic2c01597_si_002.zip › Topologies/TI/Topology_TI_additional_parameters.itp]

[ atomtypes ]
;name  at.num   mass      charge  ptype             c6             c12
    GD3      64   157.2500      0.000     A      4.40354e-04     1.98332e-07
	
[ pairtypes ]
;	i	j	func	c6	c12
   OM  GD3    1   9.980286e-04    3.834860e-07
