# Supplementary material for: Modeling Gd3+ Complexes for Molecular Dynamics Simulations: Toward a Rational Optimization of MRI Contrast Agents
Source: Inorg Chem. 2022 Jul 18;61(30):11837–58. doi: 10.1021/acs.inorgchem.2c01597 (PMC9775472; doi:10.1021/acs.inorgchem.2c01597)
Supplement: Supplementary file 2 — ic2c01597_si_002.zip [file ic2c01597_si_002.zip › Topologies/TSAP/Gd-DOTA_TSAP.gro]

GD-DOTA_TSAP
53
    1LIG     GD    1   3.194   0.022   3.790 -0.0554 -0.0817 -0.1533
    1LIG     N1    2   3.303  -0.068   4.028 -0.1721 -0.1850 -0.1390
    1LIG     N2    3   3.470   0.036   3.804 -0.0812  0.0825  0.1984
    1LIG     N3    4   3.322  -0.145   3.609  0.2402  0.0824 -0.0957
    1LIG     N4    5   3.156  -0.247   3.846 -0.1924 -0.0489 -0.0899
    1LIG     O1    6   3.069   0.175   4.123 -0.3246  0.1885  0.1418
    1LIG     O2    7   3.222   0.165   3.972  0.0227 -0.5347  0.1902
    1LIG     O3    8   3.402   0.371   3.691 -0.0812  0.2929  0.1339
    1LIG     O4    9   3.304   0.186   3.665  0.0763  0.0448  0.1276
    1LIG     O5   10   3.128   0.080   3.403  0.5666 -0.1166 -0.8197
    1LIG     O6   11   2.998  -0.043   3.898 -0.1997  0.2141 -0.2337
    1LIG     O7   12   2.820  -0.128   3.804 -0.2382 -0.5631  0.4822
    1LIG     O8   13   3.088  -0.017   3.586  0.0712  0.0193 -0.2392
    1LIG     C1   14   3.219  -0.007   4.130  0.1495  0.1592 -0.0766
    1LIG     H1   15   3.135  -0.075   4.150  0.7766 -1.0108 -1.3031
    1LIG     H2   16   3.267   0.024   4.224 -1.4263  1.4981  0.3437
    1LIG     C2   17   3.159   0.118   4.065 -0.4548 -0.0147  0.1386
    1LIG     C3   18   3.440  -0.018   4.045 -0.0505 -0.7749  0.6455
    1LIG     H3   19   3.494  -0.075   4.122  0.3312  0.0346  0.9946
    1LIG     H4   20   3.433   0.087   4.077  2.3245 -0.4387  0.2473
    1LIG     C4   21   3.527  -0.033   3.919 -0.1424  0.4102  0.4256
    1LIG     H5   22   3.620   0.015   3.952 -0.7032 -0.3384  3.3959
    1LIG     H6   23   3.548  -0.139   3.900 -0.4751  0.3038  0.6305
    1LIG     C5   24   3.486   0.182   3.805  0.0485  0.0760 -0.2980
    1LIG     H7   25   3.588   0.209   3.778  0.7431 -1.8844  0.1895
    1LIG     H8   26   3.471   0.218   3.908  0.0348  0.0697 -0.2976
    1LIG     C6   27   3.378   0.258   3.728 -0.0698  0.2629  0.0514
    1LIG     C7   28   3.527  -0.018   3.680  0.2533  0.2111  0.2950
    1LIG     H9   29   3.520   0.061   3.603  0.2583  1.8472  1.9064
    1LIG    H10   30   3.635  -0.036   3.679  0.3250  0.6085  0.5269
    1LIG     C8   31   3.467  -0.151   3.633  0.3437  0.4707 -0.5928
    1LIG    H11   32   3.523  -0.186   3.546 -0.7632 -3.7626  0.1382
    1LIG    H12   33   3.491  -0.226   3.710 -1.2353 -0.8395 -1.3143
    1LIG     C9   34   3.283  -0.086   3.481 -0.0341  0.3031  0.0871
    1LIG    H13   35   3.252  -0.163   3.410  0.3582  2.0160 -2.0354
    1LIG    H14   36   3.365  -0.027   3.438  1.5104 -0.8076  1.3623
    1LIG    C10   37   3.165   0.009   3.495  0.0105  0.4002 -0.1856
    1LIG    C11   38   3.254  -0.274   3.617  0.2054  0.1174  0.2111
    1LIG    H15   39   3.149  -0.261   3.588  0.3443  0.7393 -0.0250
    1LIG    H16   40   3.298  -0.353   3.555 -0.5514 -0.7717  0.7740
    1LIG    C12   41   3.241  -0.330   3.760 -0.3235 -0.2858  0.0083
    1LIG    H17   42   3.193  -0.427   3.744  2.4384 -2.0362  1.7157
    1LIG    H18   43   3.338  -0.353   3.803 -0.1013  1.2868  0.4268
    1LIG    C13   44   3.013  -0.261   3.818 -0.2638 -0.2429  0.3615
    1LIG    H19   45   2.964  -0.339   3.877  0.8199 -1.3359 -0.1373
    1LIG    H20   46   2.993  -0.284   3.712  3.0198  4.3469 -1.6164
    1LIG    C14   47   2.936  -0.132   3.843 -0.0136  0.0017 -0.1054
    1LIG    C15   48   3.176  -0.274   3.988  0.1105 -0.1620 -0.1529
    1LIG    H21   49   3.089  -0.235   4.043 -0.5450  0.3108 -1.4956
    1LIG    H22   50   3.197  -0.379   4.012 -0.3774  0.2080  2.1308
    1LIG    C16   51   3.308  -0.214   4.039  0.3208 -0.2096 -0.6432
    1LIG    H23   52   3.335  -0.246   4.140  1.0622  1.7835 -0.1577
    1LIG    H24   53   3.382  -0.257   3.970  0.3962  1.1261 -1.4250
   4.87223   4.87223   4.87223
