# Supplementary material for: Modeling Gd3+ Complexes for Molecular Dynamics Simulations: Toward a Rational Optimization of MRI Contrast Agents
Source: Inorg Chem. 2022 Jul 18;61(30):11837–58. doi: 10.1021/acs.inorgchem.2c01597 (PMC9775472; doi:10.1021/acs.inorgchem.2c01597)
Supplement: Supplementary file 2 — ic2c01597_si_002.zip [file ic2c01597_si_002.zip › Topologies/TSAP/Topology_GD-DOTA-TSAP.itp]

[ atomtypes ]
;name   bond_type     mass     charge   ptype   sigma         epsilon       Amb
 M1       M1          0.00000  0.00000   A     2.76863e-01   2.44429e-01 ; rmin 1.554
 Y1       Y1          0.00000  0.00000   A     3.25000e-01   7.11280e-01 ; 1.82  0.1700
 Y2       Y2          0.00000  0.00000   A     3.25000e-01   7.11280e-01 ; 1.82  0.1700
 Y3       Y3          0.00000  0.00000   A     3.25000e-01   7.11280e-01 ; 1.82  0.1700
 Y4       Y4          0.00000  0.00000   A     3.25000e-01   7.11280e-01 ; 1.82  0.1700
 o        o           0.00000  0.00000   A     2.95992e-01   8.78640e-01 ; 1.66  0.2100
 Y5       Y5          0.00000  0.00000   A     2.95992e-01   8.78640e-01 ; 1.66  0.2100
 Y6       Y6          0.00000  0.00000   A     2.95992e-01   8.78640e-01 ; 1.66  0.2100
 Y7       Y7          0.00000  0.00000   A     2.95992e-01   8.78640e-01 ; 1.66  0.2100
 Y8       Y8          0.00000  0.00000   A     2.95992e-01   8.78640e-01 ; 1.66  0.2100
 c3       c3          0.00000  0.00000   A     3.39967e-01   4.57730e-01 ; 1.91  0.1094
 h1       h1          0.00000  0.00000   A     2.47135e-01   6.56888e-02 ; 1.39  0.0157
 c        c           0.00000  0.00000   A     3.39967e-01   3.59824e-01 ; 1.91  0.0860

[ moleculetype ]
;name            nrexcl
 GD-DOTA           3

[ atoms ]
;   nr  type  resi  res  atom  cgnr     charge      mass   ;   qtot   bond_type
     1   M1     1   LIG    GD    1     1.932672    157.25000   ;   qtot      
     2   Y1     1   LIG    N1    2    -0.100031     14.01000   ;   qtot      
     3   Y2     1   LIG    N2    3    -0.100031     14.01000   ;   qtot      
     4   Y3     1   LIG    N3    4    -0.100031     14.01000   ;   qtot      
     5   Y4     1   LIG    N4    5    -0.100031     14.01000   ;   qtot      
     6    o     1   LIG    O1    6    -0.590300     16.00000   ;   qtot      
     7   Y5     1   LIG    O2    7    -0.785378     16.00000   ;   qtot      
     8    o     1   LIG    O3    8    -0.590300     16.00000   ;   qtot      
     9   Y6     1   LIG    O4    9    -0.785378     16.00000   ;   qtot      
    10    o     1   LIG    O5   10    -0.590300     16.00000   ;   qtot      
    11   Y7     1   LIG    O6   11    -0.785378     16.00000   ;   qtot      
    12    o     1   LIG    O7   12    -0.590300     16.00000   ;   qtot      
    13   Y8     1   LIG    O8   13    -0.785378     16.00000   ;   qtot      
    14   c3     1   LIG    C1   14    -0.335980     12.01000   ;   qtot      
    15   h1     1   LIG    H1   15     0.160084      1.00800   ;   qtot      
    16   h1     1   LIG    H2   16     0.080256      1.00800   ;   qtot      
    17    c     1   LIG    C2   17     0.752516     12.01000   ;   qtot      
    18   c3     1   LIG    C3   18    -0.096009     12.01000   ;   qtot      
    19   h1     1   LIG    H3   19     0.061591      1.00800   ;   qtot      
    20   h1     1   LIG    H4   20     0.115466      1.00800   ;   qtot      
    21   c3     1   LIG    C4   21    -0.164362     12.01000   ;   qtot      
    22   h1     1   LIG    H5   22     0.088662      1.00800   ;   qtot      
    23   h1     1   LIG    H6   23     0.080317      1.00800   ;   qtot      
    24   c3     1   LIG    C5   24    -0.335980     12.01000   ;   qtot      
    25   h1     1   LIG    H7   25     0.080256      1.00800   ;   qtot      
    26   h1     1   LIG    H8   26     0.160084      1.00800   ;   qtot      
    27    c     1   LIG    C6   27     0.752516     12.01000   ;   qtot      
    28   c3     1   LIG    C7   28    -0.096009     12.01000   ;   qtot      
    29   h1     1   LIG    H9   29     0.115466      1.00800   ;   qtot      
    30   h1     1   LIG   H10   30     0.061591      1.00800   ;   qtot      
    31   c3     1   LIG    C8   31    -0.164362     12.01000   ;   qtot      
    32   h1     1   LIG   H11   32     0.088662      1.00800   ;   qtot      
    33   h1     1   LIG   H12   33     0.080317      1.00800   ;   qtot      
    34   c3     1   LIG    C9   34    -0.335980     12.01000   ;   qtot      
    35   h1     1   LIG   H13   35     0.080256      1.00800   ;   qtot      
    36   h1     1   LIG   H14   36     0.160084      1.00800   ;   qtot      
    37    c     1   LIG   C10   37     0.752516     12.01000   ;   qtot      
    38   c3     1   LIG   C11   38    -0.096009     12.01000   ;   qtot      
    39   h1     1   LIG   H15   39     0.115466      1.00800   ;   qtot      
    40   h1     1   LIG   H16   40     0.061591      1.00800   ;   qtot      
    41   c3     1   LIG   C12   41    -0.164362     12.01000   ;   qtot      
    42   h1     1   LIG   H17   42     0.088662      1.00800   ;   qtot      
    43   h1     1   LIG   H18   43     0.080317      1.00800   ;   qtot      
    44   c3     1   LIG   C13   44    -0.335980     12.01000   ;   qtot      
    45   h1     1   LIG   H19   45     0.080256      1.00800   ;   qtot      
    46   h1     1   LIG   H20   46     0.160084      1.00800   ;   qtot      
    47    c     1   LIG   C14   47     0.752516     12.01000   ;   qtot      
    48   c3     1   LIG   C15   48    -0.096009     12.01000   ;   qtot      
    49   h1     1   LIG   H21   49     0.115466      1.00800   ;   qtot      
    50   h1     1   LIG   H22   50     0.061591      1.00800   ;   qtot      
    51   c3     1   LIG   C16   51    -0.164362     12.01000   ;   qtot      
    52   h1     1   LIG   H23   52     0.088662      1.00800   ;   qtot      
    53   h1     1   LIG   H24   53     0.080317      1.00800   ;   qtot   

[ bonds ]
;   ai     aj funct   r             k
     1      2   1    2.7711e-01    5.1045e+03 ;     GD - N1    
     1      3   1    2.7711e-01    5.1045e+03 ;     GD - N2    
     1      4   1    2.7711e-01    5.1045e+03 ;     GD - N3    
     1      5   1    2.7711e-01    5.1045e+03 ;     GD - N4    
     1      7   1    2.3316e-01    4.4016e+04 ;     GD - O2    
     1      9   1    2.3316e-01    4.4016e+04 ;     GD - O4    
     1     11   1    2.3316e-01    4.4016e+04 ;     GD - O6    
     1     13   1    2.3316e-01    4.4016e+04 ;     GD - O8    
     2     14   1    1.4647e-01    2.7271e+05 ;     N1 - C1    
     2     18   1    1.4647e-01    2.7271e+05 ;     N1 - C3    
     2     51   1    1.4647e-01    2.7271e+05 ;     N1 - C16   
     3     21   1    1.4647e-01    2.7271e+05 ;     N2 - C4    
     3     24   1    1.4647e-01    2.7271e+05 ;     N2 - C5    
     3     28   1    1.4647e-01    2.7271e+05 ;     N2 - C7    
     4     31   1    1.4647e-01    2.7271e+05 ;     N3 - C8    
     4     34   1    1.4647e-01    2.7271e+05 ;     N3 - C9    
     4     38   1    1.4647e-01    2.7271e+05 ;     N3 - C11   
     5     41   1    1.4647e-01    2.7271e+05 ;     N4 - C12   
     5     44   1    1.4647e-01    2.7271e+05 ;     N4 - C13   
     5     48   1    1.4647e-01    2.7271e+05 ;     N4 - C15   
     6     17   1    1.2183e-01    5.3363e+05 ;     O1 - C2    
     7     17   1    1.2183e-01    5.3363e+05 ;     O2 - C2    
     8     27   1    1.2183e-01    5.3363e+05 ;     O3 - C6    
     9     27   1    1.2183e-01    5.3363e+05 ;     O4 - C6    
    10     37   1    1.2183e-01    5.3363e+05 ;     O5 - C10   
    11     47   1    1.2183e-01    5.3363e+05 ;     O6 - C14   
    12     47   1    1.2183e-01    5.3363e+05 ;     O7 - C14   
    13     37   1    1.2183e-01    5.3363e+05 ;     O8 - C10   
    14     15   1    1.0969e-01    2.7665e+05 ;     C1 - H1    
    14     16   1    1.0969e-01    2.7665e+05 ;     C1 - H2    
    14     17   1    1.5241e-01    2.6192e+05 ;     C1 - C2    
    18     19   1    1.0969e-01    2.7665e+05 ;     C3 - H3    
    18     20   1    1.0969e-01    2.7665e+05 ;     C3 - H4    
    18     21   1    1.5375e-01    2.5179e+05 ;     C3 - C4    
    21     22   1    1.0969e-01    2.7665e+05 ;     C4 - H5    
    21     23   1    1.0969e-01    2.7665e+05 ;     C4 - H6    
    24     25   1    1.0969e-01    2.7665e+05 ;     C5 - H7    
    24     26   1    1.0969e-01    2.7665e+05 ;     C5 - H8    
    24     27   1    1.5241e-01    2.6192e+05 ;     C5 - C6    
    28     29   1    1.0969e-01    2.7665e+05 ;     C7 - H9    
    28     30   1    1.0969e-01    2.7665e+05 ;     C7 - H10   
    28     31   1    1.5375e-01    2.5179e+05 ;     C7 - C8    
    31     32   1    1.0969e-01    2.7665e+05 ;     C8 - H11   
    31     33   1    1.0969e-01    2.7665e+05 ;     C8 - H12   
    34     35   1    1.0969e-01    2.7665e+05 ;     C9 - H13   
    34     36   1    1.0969e-01    2.7665e+05 ;     C9 - H14   
    34     37   1    1.5241e-01    2.6192e+05 ;     C9 - C10   
    38     39   1    1.0969e-01    2.7665e+05 ;    C11 - H15   
    38     40   1    1.0969e-01    2.7665e+05 ;    C11 - H16   
    38     41   1    1.5375e-01    2.5179e+05 ;    C11 - C12   
    41     42   1    1.0969e-01    2.7665e+05 ;    C12 - H17   
    41     43   1    1.0969e-01    2.7665e+05 ;    C12 - H18   
    44     45   1    1.0969e-01    2.7665e+05 ;    C13 - H19   
    44     46   1    1.0969e-01    2.7665e+05 ;    C13 - H20   
    44     47   1    1.5241e-01    2.6192e+05 ;    C13 - C14   
    48     49   1    1.0969e-01    2.7665e+05 ;    C15 - H21   
    48     50   1    1.0969e-01    2.7665e+05 ;    C15 - H22   
    48     51   1    1.5375e-01    2.5179e+05 ;    C15 - C16   
    51     52   1    1.0969e-01    2.7665e+05 ;    C16 - H23   
    51     53   1    1.0969e-01    2.7665e+05 ;    C16 - H24   

[ pairs ]
;   ai     aj    funct
     1      6      1 ;     GD - O1    
     1      8      1 ;     GD - O3    
     1     10      1 ;     GD - O5    
     1     12      1 ;     GD - O7    
     1     15      1 ;     GD - H1    
     1     16      1 ;     GD - H2    
     1     19      1 ;     GD - H3    
     1     20      1 ;     GD - H4    
     1     22      1 ;     GD - H5    
     1     23      1 ;     GD - H6    
     1     25      1 ;     GD - H7    
     1     26      1 ;     GD - H8    
     1     29      1 ;     GD - H9    
     1     30      1 ;     GD - H10   
     1     32      1 ;     GD - H11   
     1     33      1 ;     GD - H12   
     1     35      1 ;     GD - H13   
     1     36      1 ;     GD - H14   
     1     39      1 ;     GD - H15   
     1     40      1 ;     GD - H16   
     1     42      1 ;     GD - H17   
     1     43      1 ;     GD - H18   
     1     45      1 ;     GD - H19   
     1     46      1 ;     GD - H20   
     1     49      1 ;     GD - H21   
     1     50      1 ;     GD - H22   
     1     52      1 ;     GD - H23   
     1     53      1 ;     GD - H24   
     2      6      1 ;     N1 - O1    
     2     22      1 ;     N1 - H5    
     2     23      1 ;     N1 - H6    
     2     24      1 ;     N1 - C5    
     2     27      1 ;     N1 - C6    
     2     28      1 ;     N1 - C7    
     2     31      1 ;     N1 - C8    
     2     34      1 ;     N1 - C9    
     2     37      1 ;     N1 - C10   
     2     38      1 ;     N1 - C11   
     2     41      1 ;     N1 - C12   
     2     44      1 ;     N1 - C13   
     2     47      1 ;     N1 - C14   
     2     49      1 ;     N1 - H21   
     2     50      1 ;     N1 - H22   
     3      8      1 ;     N2 - O3    
     3     14      1 ;     N2 - C1    
     3     17      1 ;     N2 - C2    
     3     19      1 ;     N2 - H3    
     3     20      1 ;     N2 - H4    
     3     32      1 ;     N2 - H11   
     3     33      1 ;     N2 - H12   
     3     34      1 ;     N2 - C9    
     3     37      1 ;     N2 - C10   
     3     38      1 ;     N2 - C11   
     3     41      1 ;     N2 - C12   
     3     44      1 ;     N2 - C13   
     3     47      1 ;     N2 - C14   
     3     48      1 ;     N2 - C15   
     3     51      1 ;     N2 - C16   
     4     10      1 ;     N3 - O5    
     4     14      1 ;     N3 - C1    
     4     17      1 ;     N3 - C2    
     4     18      1 ;     N3 - C3    
     4     21      1 ;     N3 - C4    
     4     24      1 ;     N3 - C5    
     4     27      1 ;     N3 - C6    
     4     29      1 ;     N3 - H9    
     4     30      1 ;     N3 - H10   
     4     42      1 ;     N3 - H17   
     4     43      1 ;     N3 - H18   
     4     44      1 ;     N3 - C13   
     4     47      1 ;     N3 - C14   
     4     48      1 ;     N3 - C15   
     4     51      1 ;     N3 - C16   
     5     12      1 ;     N4 - O7    
     5     14      1 ;     N4 - C1    
     5     17      1 ;     N4 - C2    
     5     18      1 ;     N4 - C3    
     5     21      1 ;     N4 - C4    
     5     24      1 ;     N4 - C5    
     5     27      1 ;     N4 - C6    
     5     28      1 ;     N4 - C7    
     5     31      1 ;     N4 - C8    
     5     34      1 ;     N4 - C9    
     5     37      1 ;     N4 - C10   
     5     39      1 ;     N4 - H15   
     5     40      1 ;     N4 - H16   
     5     52      1 ;     N4 - H23   
     5     53      1 ;     N4 - H24   
     6     15      1 ;     O1 - H1    
     6     16      1 ;     O1 - H2    
     7     15      1 ;     O2 - H1    
     7     16      1 ;     O2 - H2    
     7     18      1 ;     O2 - C3    
     7     21      1 ;     O2 - C4    
     7     24      1 ;     O2 - C5    
     7     27      1 ;     O2 - C6    
     7     28      1 ;     O2 - C7    
     7     31      1 ;     O2 - C8    
     7     34      1 ;     O2 - C9    
     7     37      1 ;     O2 - C10   
     7     38      1 ;     O2 - C11   
     7     41      1 ;     O2 - C12   
     7     44      1 ;     O2 - C13   
     7     47      1 ;     O2 - C14   
     7     48      1 ;     O2 - C15   
     7     51      1 ;     O2 - C16   
     8     25      1 ;     O3 - H7    
     8     26      1 ;     O3 - H8    
     9     14      1 ;     O4 - C1    
     9     17      1 ;     O4 - C2    
     9     18      1 ;     O4 - C3    
     9     21      1 ;     O4 - C4    
     9     25      1 ;     O4 - H7    
     9     26      1 ;     O4 - H8    
     9     28      1 ;     O4 - C7    
     9     31      1 ;     O4 - C8    
     9     34      1 ;     O4 - C9    
     9     37      1 ;     O4 - C10   
     9     38      1 ;     O4 - C11   
     9     41      1 ;     O4 - C12   
     9     44      1 ;     O4 - C13   
     9     47      1 ;     O4 - C14   
     9     48      1 ;     O4 - C15   
     9     51      1 ;     O4 - C16   
    10     35      1 ;     O5 - H13   
    10     36      1 ;     O5 - H14   
    11     14      1 ;     O6 - C1    
    11     17      1 ;     O6 - C2    
    11     18      1 ;     O6 - C3    
    11     21      1 ;     O6 - C4    
    11     24      1 ;     O6 - C5    
    11     27      1 ;     O6 - C6    
    11     28      1 ;     O6 - C7    
    11     31      1 ;     O6 - C8    
    11     34      1 ;     O6 - C9    
    11     37      1 ;     O6 - C10   
    11     38      1 ;     O6 - C11   
    11     41      1 ;     O6 - C12   
    11     45      1 ;     O6 - H19   
    11     46      1 ;     O6 - H20   
    11     48      1 ;     O6 - C15   
    11     51      1 ;     O6 - C16   
    12     45      1 ;     O7 - H19   
    12     46      1 ;     O7 - H20   
    13     14      1 ;     O8 - C1    
    13     17      1 ;     O8 - C2    
    13     18      1 ;     O8 - C3    
    13     21      1 ;     O8 - C4    
    13     24      1 ;     O8 - C5    
    13     27      1 ;     O8 - C6    
    13     28      1 ;     O8 - C7    
    13     31      1 ;     O8 - C8    
    13     35      1 ;     O8 - H13   
    13     36      1 ;     O8 - H14   
    13     38      1 ;     O8 - C11   
    13     41      1 ;     O8 - C12   
    13     44      1 ;     O8 - C13   
    13     47      1 ;     O8 - C14   
    13     48      1 ;     O8 - C15   
    13     51      1 ;     O8 - C16   
    14     19      1 ;     C1 - H3    
    14     20      1 ;     C1 - H4    
    14     21      1 ;     C1 - C4    
    14     48      1 ;     C1 - C15   
    14     52      1 ;     C1 - H23   
    14     53      1 ;     C1 - H24   
    15     18      1 ;     H1 - C3    
    15     51      1 ;     H1 - C16   
    16     18      1 ;     H2 - C3    
    16     51      1 ;     H2 - C16   
    17     18      1 ;     C2 - C3    
    17     51      1 ;     C2 - C16   
    18     24      1 ;     C3 - C5    
    18     28      1 ;     C3 - C7    
    18     48      1 ;     C3 - C15   
    18     52      1 ;     C3 - H23   
    18     53      1 ;     C3 - H24   
    19     22      1 ;     H3 - H5    
    19     23      1 ;     H3 - H6    
    19     51      1 ;     H3 - C16   
    20     22      1 ;     H4 - H5    
    20     23      1 ;     H4 - H6    
    20     51      1 ;     H4 - C16   
    21     25      1 ;     C4 - H7    
    21     26      1 ;     C4 - H8    
    21     27      1 ;     C4 - C6    
    21     29      1 ;     C4 - H9    
    21     30      1 ;     C4 - H10   
    21     31      1 ;     C4 - C8    
    21     51      1 ;     C4 - C16   
    22     24      1 ;     H5 - C5    
    22     28      1 ;     H5 - C7    
    23     24      1 ;     H6 - C5    
    23     28      1 ;     H6 - C7    
    24     29      1 ;     C5 - H9    
    24     30      1 ;     C5 - H10   
    24     31      1 ;     C5 - C8    
    25     28      1 ;     H7 - C7    
    26     28      1 ;     H8 - C7    
    27     28      1 ;     C6 - C7    
    28     34      1 ;     C7 - C9    
    28     38      1 ;     C7 - C11   
    29     32      1 ;     H9 - H11   
    29     33      1 ;     H9 - H12   
    30     32      1 ;    H10 - H11   
    30     33      1 ;    H10 - H12   
    31     35      1 ;     C8 - H13   
    31     36      1 ;     C8 - H14   
    31     37      1 ;     C8 - C10   
    31     39      1 ;     C8 - H15   
    31     40      1 ;     C8 - H16   
    31     41      1 ;     C8 - C12   
    32     34      1 ;    H11 - C9    
    32     38      1 ;    H11 - C11   
    33     34      1 ;    H12 - C9    
    33     38      1 ;    H12 - C11   
    34     39      1 ;     C9 - H15   
    34     40      1 ;     C9 - H16   
    34     41      1 ;     C9 - C12   
    35     38      1 ;    H13 - C11   
    36     38      1 ;    H14 - C11   
    37     38      1 ;    C10 - C11   
    38     44      1 ;    C11 - C13   
    38     48      1 ;    C11 - C15   
    39     42      1 ;    H15 - H17   
    39     43      1 ;    H15 - H18   
    40     42      1 ;    H16 - H17   
    40     43      1 ;    H16 - H18   
    41     45      1 ;    C12 - H19   
    41     46      1 ;    C12 - H20   
    41     47      1 ;    C12 - C14   
    41     49      1 ;    C12 - H21   
    41     50      1 ;    C12 - H22   
    41     51      1 ;    C12 - C16   
    42     44      1 ;    H17 - C13   
    42     48      1 ;    H17 - C15   
    43     44      1 ;    H18 - C13   
    43     48      1 ;    H18 - C15   
    44     49      1 ;    C13 - H21   
    44     50      1 ;    C13 - H22   
    44     51      1 ;    C13 - C16   
    45     48      1 ;    H19 - C15   
    46     48      1 ;    H20 - C15   
    47     48      1 ;    C14 - C15   
    49     52      1 ;    H21 - H23   
    49     53      1 ;    H21 - H24   
    50     52      1 ;    H22 - H23   
    50     53      1 ;    H22 - H24   

[ angles ]
;   ai     aj     ak    funct   theta         cth
     1      2     14      1    1.0786e+02    6.2911e+02 ;     GD - N1     - C1    
     1      2     18      1    1.0786e+02    6.2911e+02 ;     GD - N1     - C3    
     1      2     51      1    1.0786e+02    6.2911e+02 ;     GD - N1     - C16   
     1      3     21      1    1.0786e+02    6.2911e+02 ;     GD - N2     - C4    
     1      3     24      1    1.0786e+02    6.2911e+02 ;     GD - N2     - C5    
     1      3     28      1    1.0786e+02    6.2911e+02 ;     GD - N2     - C7    
     1      4     31      1    1.0786e+02    6.2911e+02 ;     GD - N3     - C8    
     1      4     34      1    1.0786e+02    6.2911e+02 ;     GD - N3     - C9    
     1      4     38      1    1.0786e+02    6.2911e+02 ;     GD - N3     - C11   
     1      5     41      1    1.0786e+02    6.2911e+02 ;     GD - N4     - C12   
     1      5     44      1    1.0786e+02    6.2911e+02 ;     GD - N4     - C13   
     1      5     48      1    1.0786e+02    6.2911e+02 ;     GD - N4     - C15   
     1      7     17      1    1.2594e+02    3.0853e+02 ;     GD - O2     - C2    
     1      9     27      1    1.2594e+02    3.0853e+02 ;     GD - O4     - C6    
     1     11     47      1    1.2594e+02    3.0853e+02 ;     GD - O6     - C14   
     1     13     37      1    1.2594e+02    3.0853e+02 ;     GD - O8     - C10   
     2      1      3      1    6.5490e+01    2.8334e+02 ;     N1 - GD     - N2    
     2      1      4      1    9.9810e+01    4.6074e+02 ;     N1 - GD     - N3    
     2      1      5      1    6.5490e+01    2.8334e+02 ;     N1 - GD     - N4    
     2      1      7      1    6.3960e+01    5.9823e+02 ;     N1 - GD     - O2    
     2      1      9      1    1.2168e+02    4.1957e+02 ;     N1 - GD     - O4    
     2      1     11      1    8.4190e+01    1.1657e+02 ;     N1 - GD     - O6    
     2      1     13      1    1.4964e+02    1.8217e+02 ;     N1 - GD     - O8    
     2     14     15      1    1.0988e+02    4.1422e+02 ;     N1 - C1     - H1    
     2     14     16      1    1.0988e+02    4.1422e+02 ;     N1 - C1     - H2    
     2     14     17      1    1.1114e+02    5.5480e+02 ;     N1 - C1     - C2    
     2     18     19      1    1.0988e+02    4.1422e+02 ;     N1 - C3     - H3    
     2     18     20      1    1.0988e+02    4.1422e+02 ;     N1 - C3     - H4    
     2     18     21      1    1.1104e+02    5.5229e+02 ;     N1 - C3     - C4    
     2     51     48      1    1.1104e+02    5.5229e+02 ;     N1 - C16    - C15   
     2     51     52      1    1.0988e+02    4.1422e+02 ;     N1 - C16    - H23   
     2     51     53      1    1.0988e+02    4.1422e+02 ;     N1 - C16    - H24   
     3      1      4      1    6.5490e+01    2.8334e+02 ;     N2 - GD     - N3    
     3      1      5      1    9.9810e+01    4.6074e+02 ;     N2 - GD     - N4    
     3      1      7      1    8.4190e+01    1.1657e+02 ;     N2 - GD     - O2    
     3      1      9      1    6.3960e+01    5.9823e+02 ;     N2 - GD     - O4    
     3      1     11      1    1.4964e+02    1.8217e+02 ;     N2 - GD     - O6    
     3      1     13      1    1.2168e+02    4.1957e+02 ;     N2 - GD     - O8    
     3     21     18      1    1.1104e+02    5.5229e+02 ;     N2 - C4     - C3    
     3     21     22      1    1.0988e+02    4.1422e+02 ;     N2 - C4     - H5    
     3     21     23      1    1.0988e+02    4.1422e+02 ;     N2 - C4     - H6    
     3     24     25      1    1.0988e+02    4.1422e+02 ;     N2 - C5     - H7    
     3     24     26      1    1.0988e+02    4.1422e+02 ;     N2 - C5     - H8    
     3     24     27      1    1.1114e+02    5.5480e+02 ;     N2 - C5     - C6    
     3     28     29      1    1.0988e+02    4.1422e+02 ;     N2 - C7     - H9    
     3     28     30      1    1.0988e+02    4.1422e+02 ;     N2 - C7     - H10   
     3     28     31      1    1.1104e+02    5.5229e+02 ;     N2 - C7     - C8    
     4      1      5      1    6.5490e+01    2.8334e+02 ;     N3 - GD     - N4    
     4      1      7      1    1.4964e+02    1.8217e+02 ;     N3 - GD     - O2    
     4      1      9      1    8.4190e+01    1.1657e+02 ;     N3 - GD     - O4    
     4      1     11      1    1.2168e+02    4.1957e+02 ;     N3 - GD     - O6    
     4      1     13      1    6.3960e+01    5.9823e+02 ;     N3 - GD     - O8    
     4     31     28      1    1.1104e+02    5.5229e+02 ;     N3 - C8     - C7    
     4     31     32      1    1.0988e+02    4.1422e+02 ;     N3 - C8     - H11   
     4     31     33      1    1.0988e+02    4.1422e+02 ;     N3 - C8     - H12   
     4     34     35      1    1.0988e+02    4.1422e+02 ;     N3 - C9     - H13   
     4     34     36      1    1.0988e+02    4.1422e+02 ;     N3 - C9     - H14   
     4     34     37      1    1.1114e+02    5.5480e+02 ;     N3 - C9     - C10   
     4     38     39      1    1.0988e+02    4.1422e+02 ;     N3 - C11    - H15   
     4     38     40      1    1.0988e+02    4.1422e+02 ;     N3 - C11    - H16   
     4     38     41      1    1.1104e+02    5.5229e+02 ;     N3 - C11    - C12   
     5      1      7      1    1.2168e+02    4.1957e+02 ;     N4 - GD     - O2    
     5      1      9      1    1.4964e+02    1.8217e+02 ;     N4 - GD     - O4    
     5      1     11      1    6.3960e+01    5.9823e+02 ;     N4 - GD     - O6    
     5      1     13      1    8.4190e+01    1.1657e+02 ;     N4 - GD     - O8    
     5     41     38      1    1.1104e+02    5.5229e+02 ;     N4 - C12    - C11   
     5     41     42      1    1.0988e+02    4.1422e+02 ;     N4 - C12    - H17   
     5     41     43      1    1.0988e+02    4.1422e+02 ;     N4 - C12    - H18   
     5     44     45      1    1.0988e+02    4.1422e+02 ;     N4 - C13    - H19   
     5     44     46      1    1.0988e+02    4.1422e+02 ;     N4 - C13    - H20   
     5     44     47      1    1.1114e+02    5.5480e+02 ;     N4 - C13    - C14   
     5     48     49      1    1.0988e+02    4.1422e+02 ;     N4 - C15    - H21   
     5     48     50      1    1.0988e+02    4.1422e+02 ;     N4 - C15    - H22   
     5     48     51      1    1.1104e+02    5.5229e+02 ;     N4 - C15    - C16   
     6     17      7      1    1.3025e+02    6.5187e+02 ;     O1 - C2     - O2    
     6     17     14      1    1.2320e+02    5.6400e+02 ;     O1 - C2     - C1    
     7      1      9      1    8.3780e+01    4.6869e+02 ;     O2 - GD     - O4    
     7      1     11      1    8.3780e+01    4.6869e+02 ;     O2 - GD     - O6    
     7      1     13      1    1.4157e+02    6.5990e+02 ;     O2 - GD     - O8    
     7     17     14      1    1.2320e+02    5.6400e+02 ;     O2 - C2     - C1    
     8     27      9      1    1.3025e+02    6.5187e+02 ;     O3 - C6     - O4    
     8     27     24      1    1.2320e+02    5.6400e+02 ;     O3 - C6     - C5    
     9      1     11      1    1.4157e+02    6.5990e+02 ;     O4 - GD     - O6    
     9      1     13      1    8.3780e+01    4.6869e+02 ;     O4 - GD     - O8    
     9     27     24      1    1.2320e+02    5.6400e+02 ;     O4 - C6     - C5    
    10     37     13      1    1.3025e+02    6.5187e+02 ;     O5 - C10    - O8    
    10     37     34      1    1.2320e+02    5.6400e+02 ;     O5 - C10    - C9    
    11      1     13      1    8.3780e+01    4.6869e+02 ;     O6 - GD     - O8    
    11     47     12      1    1.3025e+02    6.5187e+02 ;     O6 - C14    - O7    
    11     47     44      1    1.2320e+02    5.6400e+02 ;     O6 - C14    - C13   
    12     47     44      1    1.2320e+02    5.6400e+02 ;     O7 - C14    - C13   
    13     37     34      1    1.2320e+02    5.6400e+02 ;     O8 - C10    - C9    
    14      2     18      1    1.1235e+02    5.3388e+02 ;     C1 - N1     - C3    
    14      2     51      1    1.1235e+02    5.3388e+02 ;     C1 - N1     - C16   
    15     14     16      1    1.0846e+02    3.2803e+02 ;     H1 - C1     - H2    
    15     14     17      1    1.0822e+02    3.9330e+02 ;     H1 - C1     - C2    
    16     14     17      1    1.0822e+02    3.9330e+02 ;     H2 - C1     - C2    
    18      2     51      1    1.1235e+02    5.3388e+02 ;     C3 - N1     - C16   
    18     21     22      1    1.0956e+02    3.8828e+02 ;     C3 - C4     - H5    
    18     21     23      1    1.0956e+02    3.8828e+02 ;     C3 - C4     - H6    
    19     18     20      1    1.0846e+02    3.2803e+02 ;     H3 - C3     - H4    
    19     18     21      1    1.0956e+02    3.8828e+02 ;     H3 - C3     - C4    
    20     18     21      1    1.0956e+02    3.8828e+02 ;     H4 - C3     - C4    
    21      3     24      1    1.1235e+02    5.3388e+02 ;     C4 - N2     - C5    
    21      3     28      1    1.1235e+02    5.3388e+02 ;     C4 - N2     - C7    
    22     21     23      1    1.0846e+02    3.2803e+02 ;     H5 - C4     - H6    
    24      3     28      1    1.1235e+02    5.3388e+02 ;     C5 - N2     - C7    
    25     24     26      1    1.0846e+02    3.2803e+02 ;     H7 - C5     - H8    
    25     24     27      1    1.0822e+02    3.9330e+02 ;     H7 - C5     - C6    
    26     24     27      1    1.0822e+02    3.9330e+02 ;     H8 - C5     - C6    
    28     31     32      1    1.0956e+02    3.8828e+02 ;     C7 - C8     - H11   
    28     31     33      1    1.0956e+02    3.8828e+02 ;     C7 - C8     - H12   
    29     28     30      1    1.0846e+02    3.2803e+02 ;     H9 - C7     - H10   
    29     28     31      1    1.0956e+02    3.8828e+02 ;     H9 - C7     - C8    
    30     28     31      1    1.0956e+02    3.8828e+02 ;    H10 - C7     - C8    
    31      4     34      1    1.1235e+02    5.3388e+02 ;     C8 - N3     - C9    
    31      4     38      1    1.1235e+02    5.3388e+02 ;     C8 - N3     - C11   
    32     31     33      1    1.0846e+02    3.2803e+02 ;    H11 - C8     - H12   
    34      4     38      1    1.1235e+02    5.3388e+02 ;     C9 - N3     - C11   
    35     34     36      1    1.0846e+02    3.2803e+02 ;    H13 - C9     - H14   
    35     34     37      1    1.0822e+02    3.9330e+02 ;    H13 - C9     - C10   
    36     34     37      1    1.0822e+02    3.9330e+02 ;    H14 - C9     - C10   
    38     41     42      1    1.0956e+02    3.8828e+02 ;    C11 - C12    - H17   
    38     41     43      1    1.0956e+02    3.8828e+02 ;    C11 - C12    - H18   
    39     38     40      1    1.0846e+02    3.2803e+02 ;    H15 - C11    - H16   
    39     38     41      1    1.0956e+02    3.8828e+02 ;    H15 - C11    - C12   
    40     38     41      1    1.0956e+02    3.8828e+02 ;    H16 - C11    - C12   
    41      5     44      1    1.1235e+02    5.3388e+02 ;    C12 - N4     - C13   
    41      5     48      1    1.1235e+02    5.3388e+02 ;    C12 - N4     - C15   
    42     41     43      1    1.0846e+02    3.2803e+02 ;    H17 - C12    - H18   
    44      5     48      1    1.1235e+02    5.3388e+02 ;    C13 - N4     - C15   
    45     44     46      1    1.0846e+02    3.2803e+02 ;    H19 - C13    - H20   
    45     44     47      1    1.0822e+02    3.9330e+02 ;    H19 - C13    - C14   
    46     44     47      1    1.0822e+02    3.9330e+02 ;    H20 - C13    - C14   
    48     51     52      1    1.0956e+02    3.8828e+02 ;    C15 - C16    - H23   
    48     51     53      1    1.0956e+02    3.8828e+02 ;    C15 - C16    - H24   
    49     48     50      1    1.0846e+02    3.2803e+02 ;    H21 - C15    - H22   
    49     48     51      1    1.0956e+02    3.8828e+02 ;    H21 - C15    - C16   
    50     48     51      1    1.0956e+02    3.8828e+02 ;    H22 - C15    - C16   
    52     51     53      1    1.0846e+02    3.2803e+02 ;    H23 - C16    - H24   

[ dihedrals ] ; propers
; for gromacs 4.5 or higher, using funct 9
;    i      j      k      l   func   phase     kd      pn
     1      2     14     15      9     0.00   0.00000   0 ;     GD-    N1-    C1-    H1
     1      2     14     16      9     0.00   0.00000   0 ;     GD-    N1-    C1-    H2
     1      2     14     17      9     0.00   0.00000   0 ;     GD-    N1-    C1-    C2
     1      2     18     19      9     0.00   0.00000   0 ;     GD-    N1-    C3-    H3
     1      2     18     20      9     0.00   0.00000   0 ;     GD-    N1-    C3-    H4
     1      2     18     21      9     0.00   0.00000   0 ;     GD-    N1-    C3-    C4
     1      2     51     48      9     0.00   0.00000   0 ;     GD-    N1-   C16-   C15
     1      2     51     52      9     0.00   0.00000   0 ;     GD-    N1-   C16-   H23
     1      2     51     53      9     0.00   0.00000   0 ;     GD-    N1-   C16-   H24
     1      3     21     18      9     0.00   0.00000   0 ;     GD-    N2-    C4-    C3
     1      3     21     22      9     0.00   0.00000   0 ;     GD-    N2-    C4-    H5
     1      3     21     23      9     0.00   0.00000   0 ;     GD-    N2-    C4-    H6
     1      3     24     25      9     0.00   0.00000   0 ;     GD-    N2-    C5-    H7
     1      3     24     26      9     0.00   0.00000   0 ;     GD-    N2-    C5-    H8
     1      3     24     27      9     0.00   0.00000   0 ;     GD-    N2-    C5-    C6
     1      3     28     29      9     0.00   0.00000   0 ;     GD-    N2-    C7-    H9
     1      3     28     30      9     0.00   0.00000   0 ;     GD-    N2-    C7-   H10
     1      3     28     31      9     0.00   0.00000   0 ;     GD-    N2-    C7-    C8
     1      4     31     28      9     0.00   0.00000   0 ;     GD-    N3-    C8-    C7
     1      4     31     32      9     0.00   0.00000   0 ;     GD-    N3-    C8-   H11
     1      4     31     33      9     0.00   0.00000   0 ;     GD-    N3-    C8-   H12
     1      4     34     35      9     0.00   0.00000   0 ;     GD-    N3-    C9-   H13
     1      4     34     36      9     0.00   0.00000   0 ;     GD-    N3-    C9-   H14
     1      4     34     37      9     0.00   0.00000   0 ;     GD-    N3-    C9-   C10
     1      4     38     39      9     0.00   0.00000   0 ;     GD-    N3-   C11-   H15
     1      4     38     40      9     0.00   0.00000   0 ;     GD-    N3-   C11-   H16
     1      4     38     41      9     0.00   0.00000   0 ;     GD-    N3-   C11-   C12
     1      5     41     38      9     0.00   0.00000   0 ;     GD-    N4-   C12-   C11
     1      5     41     42      9     0.00   0.00000   0 ;     GD-    N4-   C12-   H17
     1      5     41     43      9     0.00   0.00000   0 ;     GD-    N4-   C12-   H18
     1      5     44     45      9     0.00   0.00000   0 ;     GD-    N4-   C13-   H19
     1      5     44     46      9     0.00   0.00000   0 ;     GD-    N4-   C13-   H20
     1      5     44     47      9     0.00   0.00000   0 ;     GD-    N4-   C13-   C14
     1      5     48     49      9     0.00   0.00000   0 ;     GD-    N4-   C15-   H21
     1      5     48     50      9     0.00   0.00000   0 ;     GD-    N4-   C15-   H22
     1      5     48     51      9     0.00   0.00000   0 ;     GD-    N4-   C15-   C16
     1      7     17      6      9     0.00   0.00000   0 ;     GD-    O2-    C2-    O1
     1      7     17     14      9     0.00   0.00000   0 ;     GD-    O2-    C2-    C1
     1      9     27      8      9     0.00   0.00000   0 ;     GD-    O4-    C6-    O3
     1      9     27     24      9     0.00   0.00000   0 ;     GD-    O4-    C6-    C5
     1     11     47     12      9     0.00   0.00000   0 ;     GD-    O6-   C14-    O7
     1     11     47     44      9     0.00   0.00000   0 ;     GD-    O6-   C14-   C13
     1     13     37     10      9     0.00   0.00000   0 ;     GD-    O8-   C10-    O5
     1     13     37     34      9     0.00   0.00000   0 ;     GD-    O8-   C10-    C9
     2      1      3     21      9     0.00   0.00000   0 ;     N1-    GD-    N2-    C4
     2      1      3     24      9     0.00   0.00000   0 ;     N1-    GD-    N2-    C5
     2      1      3     28      9     0.00   0.00000   0 ;     N1-    GD-    N2-    C7
     2      1      4     31      9     0.00   0.00000   0 ;     N1-    GD-    N3-    C8
     2      1      4     34      9     0.00   0.00000   0 ;     N1-    GD-    N3-    C9
     2      1      4     38      9     0.00   0.00000   0 ;     N1-    GD-    N3-   C11
     2      1      5     41      9     0.00   0.00000   0 ;     N1-    GD-    N4-   C12
     2      1      5     44      9     0.00   0.00000   0 ;     N1-    GD-    N4-   C13
     2      1      5     48      9     0.00   0.00000   0 ;     N1-    GD-    N4-   C15
     2      1      7     17      9     0.00   0.00000   0 ;     N1-    GD-    O2-    C2
     2      1      9     27      9     0.00   0.00000   0 ;     N1-    GD-    O4-    C6
     2      1     11     47      9     0.00   0.00000   0 ;     N1-    GD-    O6-   C14
     2      1     13     37      9     0.00   0.00000   0 ;     N1-    GD-    O8-   C10
     2     14     17      6      9   180.00   0.00000   2 ;     N1-    C1-    C2-    O1
     2     14     17      7      9   180.00   0.00000   2 ;     N1-    C1-    C2-    O2
     2     18     21      3      9     0.00   0.65084   3 ;     N1-    C3-    C4-    N2
     2     18     21     22      9     0.00   0.65084   3 ;     N1-    C3-    C4-    H5
     2     18     21     23      9     0.00   0.65084   3 ;     N1-    C3-    C4-    H6
     2     51     48      5      9     0.00   0.65084   3 ;     N1-   C16-   C15-    N4
     2     51     48     49      9     0.00   0.65084   3 ;     N1-   C16-   C15-   H21
     2     51     48     50      9     0.00   0.65084   3 ;     N1-   C16-   C15-   H22
     3      1      2     14      9     0.00   0.00000   0 ;     N2-    GD-    N1-    C1
     3      1      2     18      9     0.00   0.00000   0 ;     N2-    GD-    N1-    C3
     3      1      2     51      9     0.00   0.00000   0 ;     N2-    GD-    N1-   C16
     3      1      4     31      9     0.00   0.00000   0 ;     N2-    GD-    N3-    C8
     3      1      4     34      9     0.00   0.00000   0 ;     N2-    GD-    N3-    C9
     3      1      4     38      9     0.00   0.00000   0 ;     N2-    GD-    N3-   C11
     3      1      5     41      9     0.00   0.00000   0 ;     N2-    GD-    N4-   C12
     3      1      5     44      9     0.00   0.00000   0 ;     N2-    GD-    N4-   C13
     3      1      5     48      9     0.00   0.00000   0 ;     N2-    GD-    N4-   C15
     3      1      7     17      9     0.00   0.00000   0 ;     N2-    GD-    O2-    C2
     3      1      9     27      9     0.00   0.00000   0 ;     N2-    GD-    O4-    C6
     3      1     11     47      9     0.00   0.00000   0 ;     N2-    GD-    O6-   C14
     3      1     13     37      9     0.00   0.00000   0 ;     N2-    GD-    O8-   C10
     3     21     18     19      9     0.00   0.65084   3 ;     N2-    C4-    C3-    H3
     3     21     18     20      9     0.00   0.65084   3 ;     N2-    C4-    C3-    H4
     3     24     27      8      9   180.00   0.00000   2 ;     N2-    C5-    C6-    O3
     3     24     27      9      9   180.00   0.00000   2 ;     N2-    C5-    C6-    O4
     3     28     31      4      9     0.00   0.65084   3 ;     N2-    C7-    C8-    N3
     3     28     31     32      9     0.00   0.65084   3 ;     N2-    C7-    C8-   H11
     3     28     31     33      9     0.00   0.65084   3 ;     N2-    C7-    C8-   H12
     4      1      2     14      9     0.00   0.00000   0 ;     N3-    GD-    N1-    C1
     4      1      2     18      9     0.00   0.00000   0 ;     N3-    GD-    N1-    C3
     4      1      2     51      9     0.00   0.00000   0 ;     N3-    GD-    N1-   C16
     4      1      3     21      9     0.00   0.00000   0 ;     N3-    GD-    N2-    C4
     4      1      3     24      9     0.00   0.00000   0 ;     N3-    GD-    N2-    C5
     4      1      3     28      9     0.00   0.00000   0 ;     N3-    GD-    N2-    C7
     4      1      5     41      9     0.00   0.00000   0 ;     N3-    GD-    N4-   C12
     4      1      5     44      9     0.00   0.00000   0 ;     N3-    GD-    N4-   C13
     4      1      5     48      9     0.00   0.00000   0 ;     N3-    GD-    N4-   C15
     4      1      7     17      9     0.00   0.00000   0 ;     N3-    GD-    O2-    C2
     4      1      9     27      9     0.00   0.00000   0 ;     N3-    GD-    O4-    C6
     4      1     11     47      9     0.00   0.00000   0 ;     N3-    GD-    O6-   C14
     4      1     13     37      9     0.00   0.00000   0 ;     N3-    GD-    O8-   C10
     4     31     28     29      9     0.00   0.65084   3 ;     N3-    C8-    C7-    H9
     4     31     28     30      9     0.00   0.65084   3 ;     N3-    C8-    C7-   H10
     4     34     37     10      9   180.00   0.00000   2 ;     N3-    C9-   C10-    O5
     4     34     37     13      9   180.00   0.00000   2 ;     N3-    C9-   C10-    O8
     4     38     41      5      9     0.00   0.65084   3 ;     N3-   C11-   C12-    N4
     4     38     41     42      9     0.00   0.65084   3 ;     N3-   C11-   C12-   H17
     4     38     41     43      9     0.00   0.65084   3 ;     N3-   C11-   C12-   H18
     5      1      2     14      9     0.00   0.00000   0 ;     N4-    GD-    N1-    C1
     5      1      2     18      9     0.00   0.00000   0 ;     N4-    GD-    N1-    C3
     5      1      2     51      9     0.00   0.00000   0 ;     N4-    GD-    N1-   C16
     5      1      3     21      9     0.00   0.00000   0 ;     N4-    GD-    N2-    C4
     5      1      3     24      9     0.00   0.00000   0 ;     N4-    GD-    N2-    C5
     5      1      3     28      9     0.00   0.00000   0 ;     N4-    GD-    N2-    C7
     5      1      4     31      9     0.00   0.00000   0 ;     N4-    GD-    N3-    C8
     5      1      4     34      9     0.00   0.00000   0 ;     N4-    GD-    N3-    C9
     5      1      4     38      9     0.00   0.00000   0 ;     N4-    GD-    N3-   C11
     5      1      7     17      9     0.00   0.00000   0 ;     N4-    GD-    O2-    C2
     5      1      9     27      9     0.00   0.00000   0 ;     N4-    GD-    O4-    C6
     5      1     11     47      9     0.00   0.00000   0 ;     N4-    GD-    O6-   C14
     5      1     13     37      9     0.00   0.00000   0 ;     N4-    GD-    O8-   C10
     5     41     38     39      9     0.00   0.65084   3 ;     N4-   C12-   C11-   H15
     5     41     38     40      9     0.00   0.65084   3 ;     N4-   C12-   C11-   H16
     5     44     47     11      9   180.00   0.00000   2 ;     N4-   C13-   C14-    O6
     5     44     47     12      9   180.00   0.00000   2 ;     N4-   C13-   C14-    O7
     5     48     51     52      9     0.00   0.65084   3 ;     N4-   C15-   C16-   H23
     5     48     51     53      9     0.00   0.65084   3 ;     N4-   C15-   C16-   H24
     6     17     14     15      9     0.00   0.00000   0 ;     O1-    C2-    C1-    H1
     6     17     14     15      9     0.00   3.34720   1 ;     O1-    C2-    C1-    H1
     6     17     14     15      9   180.00   0.33472   3 ;     O1-    C2-    C1-    H1
     6     17     14     16      9     0.00   0.00000   0 ;     O1-    C2-    C1-    H2
     6     17     14     16      9     0.00   3.34720   1 ;     O1-    C2-    C1-    H2
     6     17     14     16      9   180.00   0.33472   3 ;     O1-    C2-    C1-    H2
     7      1      2     14      9     0.00   0.00000   0 ;     O2-    GD-    N1-    C1
     7      1      2     18      9     0.00   0.00000   0 ;     O2-    GD-    N1-    C3
     7      1      2     51      9     0.00   0.00000   0 ;     O2-    GD-    N1-   C16
     7      1      3     21      9     0.00   0.00000   0 ;     O2-    GD-    N2-    C4
     7      1      3     24      9     0.00   0.00000   0 ;     O2-    GD-    N2-    C5
     7      1      3     28      9     0.00   0.00000   0 ;     O2-    GD-    N2-    C7
     7      1      4     31      9     0.00   0.00000   0 ;     O2-    GD-    N3-    C8
     7      1      4     34      9     0.00   0.00000   0 ;     O2-    GD-    N3-    C9
     7      1      4     38      9     0.00   0.00000   0 ;     O2-    GD-    N3-   C11
     7      1      5     41      9     0.00   0.00000   0 ;     O2-    GD-    N4-   C12
     7      1      5     44      9     0.00   0.00000   0 ;     O2-    GD-    N4-   C13
     7      1      5     48      9     0.00   0.00000   0 ;     O2-    GD-    N4-   C15
     7      1      9     27      9     0.00   0.00000   0 ;     O2-    GD-    O4-    C6
     7      1     11     47      9     0.00   0.00000   0 ;     O2-    GD-    O6-   C14
     7      1     13     37      9     0.00   0.00000   0 ;     O2-    GD-    O8-   C10
     7     17     14     15      9     0.00   0.00000   0 ;     O2-    C2-    C1-    H1
     7     17     14     15      9     0.00   3.34720   1 ;     O2-    C2-    C1-    H1
     7     17     14     15      9   180.00   0.33472   3 ;     O2-    C2-    C1-    H1
     7     17     14     16      9     0.00   0.00000   0 ;     O2-    C2-    C1-    H2
     7     17     14     16      9     0.00   3.34720   1 ;     O2-    C2-    C1-    H2
     7     17     14     16      9   180.00   0.33472   3 ;     O2-    C2-    C1-    H2
     8     27     24     25      9     0.00   0.00000   0 ;     O3-    C6-    C5-    H7
     8     27     24     25      9     0.00   3.34720   1 ;     O3-    C6-    C5-    H7
     8     27     24     25      9   180.00   0.33472   3 ;     O3-    C6-    C5-    H7
     8     27     24     26      9     0.00   0.00000   0 ;     O3-    C6-    C5-    H8
     8     27     24     26      9     0.00   3.34720   1 ;     O3-    C6-    C5-    H8
     8     27     24     26      9   180.00   0.33472   3 ;     O3-    C6-    C5-    H8
     9      1      2     14      9     0.00   0.00000   0 ;     O4-    GD-    N1-    C1
     9      1      2     18      9     0.00   0.00000   0 ;     O4-    GD-    N1-    C3
     9      1      2     51      9     0.00   0.00000   0 ;     O4-    GD-    N1-   C16
     9      1      3     21      9     0.00   0.00000   0 ;     O4-    GD-    N2-    C4
     9      1      3     24      9     0.00   0.00000   0 ;     O4-    GD-    N2-    C5
     9      1      3     28      9     0.00   0.00000   0 ;     O4-    GD-    N2-    C7
     9      1      4     31      9     0.00   0.00000   0 ;     O4-    GD-    N3-    C8
     9      1      4     34      9     0.00   0.00000   0 ;     O4-    GD-    N3-    C9
     9      1      4     38      9     0.00   0.00000   0 ;     O4-    GD-    N3-   C11
     9      1      5     41      9     0.00   0.00000   0 ;     O4-    GD-    N4-   C12
     9      1      5     44      9     0.00   0.00000   0 ;     O4-    GD-    N4-   C13
     9      1      5     48      9     0.00   0.00000   0 ;     O4-    GD-    N4-   C15
     9      1      7     17      9     0.00   0.00000   0 ;     O4-    GD-    O2-    C2
     9      1     11     47      9     0.00   0.00000   0 ;     O4-    GD-    O6-   C14
     9      1     13     37      9     0.00   0.00000   0 ;     O4-    GD-    O8-   C10
     9     27     24     25      9     0.00   0.00000   0 ;     O4-    C6-    C5-    H7
     9     27     24     25      9     0.00   3.34720   1 ;     O4-    C6-    C5-    H7
     9     27     24     25      9   180.00   0.33472   3 ;     O4-    C6-    C5-    H7
     9     27     24     26      9     0.00   0.00000   0 ;     O4-    C6-    C5-    H8
     9     27     24     26      9     0.00   3.34720   1 ;     O4-    C6-    C5-    H8
     9     27     24     26      9   180.00   0.33472   3 ;     O4-    C6-    C5-    H8
    10     37     34     35      9     0.00   0.00000   0 ;     O5-   C10-    C9-   H13
    10     37     34     35      9     0.00   3.34720   1 ;     O5-   C10-    C9-   H13
    10     37     34     35      9   180.00   0.33472   3 ;     O5-   C10-    C9-   H13
    10     37     34     36      9     0.00   0.00000   0 ;     O5-   C10-    C9-   H14
    10     37     34     36      9     0.00   3.34720   1 ;     O5-   C10-    C9-   H14
    10     37     34     36      9   180.00   0.33472   3 ;     O5-   C10-    C9-   H14
    11      1      2     14      9     0.00   0.00000   0 ;     O6-    GD-    N1-    C1
    11      1      2     18      9     0.00   0.00000   0 ;     O6-    GD-    N1-    C3
    11      1      2     51      9     0.00   0.00000   0 ;     O6-    GD-    N1-   C16
    11      1      3     21      9     0.00   0.00000   0 ;     O6-    GD-    N2-    C4
    11      1      3     24      9     0.00   0.00000   0 ;     O6-    GD-    N2-    C5
    11      1      3     28      9     0.00   0.00000   0 ;     O6-    GD-    N2-    C7
    11      1      4     31      9     0.00   0.00000   0 ;     O6-    GD-    N3-    C8
    11      1      4     34      9     0.00   0.00000   0 ;     O6-    GD-    N3-    C9
    11      1      4     38      9     0.00   0.00000   0 ;     O6-    GD-    N3-   C11
    11      1      5     41      9     0.00   0.00000   0 ;     O6-    GD-    N4-   C12
    11      1      5     44      9     0.00   0.00000   0 ;     O6-    GD-    N4-   C13
    11      1      5     48      9     0.00   0.00000   0 ;     O6-    GD-    N4-   C15
    11      1      7     17      9     0.00   0.00000   0 ;     O6-    GD-    O2-    C2
    11      1      9     27      9     0.00   0.00000   0 ;     O6-    GD-    O4-    C6
    11      1     13     37      9     0.00   0.00000   0 ;     O6-    GD-    O8-   C10
    11     47     44     45      9     0.00   0.00000   0 ;     O6-   C14-   C13-   H19
    11     47     44     45      9     0.00   3.34720   1 ;     O6-   C14-   C13-   H19
    11     47     44     45      9   180.00   0.33472   3 ;     O6-   C14-   C13-   H19
    11     47     44     46      9     0.00   0.00000   0 ;     O6-   C14-   C13-   H20
    11     47     44     46      9     0.00   3.34720   1 ;     O6-   C14-   C13-   H20
    11     47     44     46      9   180.00   0.33472   3 ;     O6-   C14-   C13-   H20
    12     47     44     45      9     0.00   0.00000   0 ;     O7-   C14-   C13-   H19
    12     47     44     45      9     0.00   3.34720   1 ;     O7-   C14-   C13-   H19
    12     47     44     45      9   180.00   0.33472   3 ;     O7-   C14-   C13-   H19
    12     47     44     46      9     0.00   0.00000   0 ;     O7-   C14-   C13-   H20
    12     47     44     46      9     0.00   3.34720   1 ;     O7-   C14-   C13-   H20
    12     47     44     46      9   180.00   0.33472   3 ;     O7-   C14-   C13-   H20
    13      1      2     14      9     0.00   0.00000   0 ;     O8-    GD-    N1-    C1
    13      1      2     18      9     0.00   0.00000   0 ;     O8-    GD-    N1-    C3
    13      1      2     51      9     0.00   0.00000   0 ;     O8-    GD-    N1-   C16
    13      1      3     21      9     0.00   0.00000   0 ;     O8-    GD-    N2-    C4
    13      1      3     24      9     0.00   0.00000   0 ;     O8-    GD-    N2-    C5
    13      1      3     28      9     0.00   0.00000   0 ;     O8-    GD-    N2-    C7
    13      1      4     31      9     0.00   0.00000   0 ;     O8-    GD-    N3-    C8
    13      1      4     34      9     0.00   0.00000   0 ;     O8-    GD-    N3-    C9
    13      1      4     38      9     0.00   0.00000   0 ;     O8-    GD-    N3-   C11
    13      1      5     41      9     0.00   0.00000   0 ;     O8-    GD-    N4-   C12
    13      1      5     44      9     0.00   0.00000   0 ;     O8-    GD-    N4-   C13
    13      1      5     48      9     0.00   0.00000   0 ;     O8-    GD-    N4-   C15
    13      1      7     17      9     0.00   0.00000   0 ;     O8-    GD-    O2-    C2
    13      1      9     27      9     0.00   0.00000   0 ;     O8-    GD-    O4-    C6
    13      1     11     47      9     0.00   0.00000   0 ;     O8-    GD-    O6-   C14
    13     37     34     35      9     0.00   0.00000   0 ;     O8-   C10-    C9-   H13
    13     37     34     35      9     0.00   3.34720   1 ;     O8-   C10-    C9-   H13
    13     37     34     35      9   180.00   0.33472   3 ;     O8-   C10-    C9-   H13
    13     37     34     36      9     0.00   0.00000   0 ;     O8-   C10-    C9-   H14
    13     37     34     36      9     0.00   3.34720   1 ;     O8-   C10-    C9-   H14
    13     37     34     36      9   180.00   0.33472   3 ;     O8-   C10-    C9-   H14
    14      2     18     19      9     0.00   1.25520   3 ;     C1-    N1-    C3-    H3
    14      2     18     20      9     0.00   1.25520   3 ;     C1-    N1-    C3-    H4
    14      2     18     21      9     0.00   1.25520   3 ;     C1-    N1-    C3-    C4
    14      2     18     21      9   180.00   2.00832   2 ;     C1-    N1-    C3-    C4
    14      2     51     48      9     0.00   1.25520   3 ;     C1-    N1-   C16-   C15
    14      2     51     48      9   180.00   2.00832   2 ;     C1-    N1-   C16-   C15
    14      2     51     52      9     0.00   1.25520   3 ;     C1-    N1-   C16-   H23
    14      2     51     53      9     0.00   1.25520   3 ;     C1-    N1-   C16-   H24
    15     14      2     18      9     0.00   1.25520   3 ;     H1-    C1-    N1-    C3
    15     14      2     51      9     0.00   1.25520   3 ;     H1-    C1-    N1-   C16
    16     14      2     18      9     0.00   1.25520   3 ;     H2-    C1-    N1-    C3
    16     14      2     51      9     0.00   1.25520   3 ;     H2-    C1-    N1-   C16
    17     14      2     18      9     0.00   1.25520   3 ;     C2-    C1-    N1-    C3
    17     14      2     51      9     0.00   1.25520   3 ;     C2-    C1-    N1-   C16
    18      2     51     48      9     0.00   1.25520   3 ;     C3-    N1-   C16-   C15
    18      2     51     48      9   180.00   2.00832   2 ;     C3-    N1-   C16-   C15
    18      2     51     52      9     0.00   1.25520   3 ;     C3-    N1-   C16-   H23
    18      2     51     53      9     0.00   1.25520   3 ;     C3-    N1-   C16-   H24
    18     21      3     24      9     0.00   1.25520   3 ;     C3-    C4-    N2-    C5
    18     21      3     24      9   180.00   2.00832   2 ;     C3-    C4-    N2-    C5
    18     21      3     28      9     0.00   1.25520   3 ;     C3-    C4-    N2-    C7
    18     21      3     28      9   180.00   2.00832   2 ;     C3-    C4-    N2-    C7
    19     18      2     51      9     0.00   1.25520   3 ;     H3-    C3-    N1-   C16
    19     18     21     22      9     0.00   0.65084   3 ;     H3-    C3-    C4-    H5
    19     18     21     23      9     0.00   0.65084   3 ;     H3-    C3-    C4-    H6
    20     18      2     51      9     0.00   1.25520   3 ;     H4-    C3-    N1-   C16
    20     18     21     22      9     0.00   0.65084   3 ;     H4-    C3-    C4-    H5
    20     18     21     23      9     0.00   0.65084   3 ;     H4-    C3-    C4-    H6
    21      3     24     25      9     0.00   1.25520   3 ;     C4-    N2-    C5-    H7
    21      3     24     26      9     0.00   1.25520   3 ;     C4-    N2-    C5-    H8
    21      3     24     27      9     0.00   1.25520   3 ;     C4-    N2-    C5-    C6
    21      3     28     29      9     0.00   1.25520   3 ;     C4-    N2-    C7-    H9
    21      3     28     30      9     0.00   1.25520   3 ;     C4-    N2-    C7-   H10
    21      3     28     31      9     0.00   1.25520   3 ;     C4-    N2-    C7-    C8
    21      3     28     31      9   180.00   2.00832   2 ;     C4-    N2-    C7-    C8
    21     18      2     51      9     0.00   1.25520   3 ;     C4-    C3-    N1-   C16
    21     18      2     51      9   180.00   2.00832   2 ;     C4-    C3-    N1-   C16
    22     21      3     24      9     0.00   1.25520   3 ;     H5-    C4-    N2-    C5
    22     21      3     28      9     0.00   1.25520   3 ;     H5-    C4-    N2-    C7
    23     21      3     24      9     0.00   1.25520   3 ;     H6-    C4-    N2-    C5
    23     21      3     28      9     0.00   1.25520   3 ;     H6-    C4-    N2-    C7
    24      3     28     29      9     0.00   1.25520   3 ;     C5-    N2-    C7-    H9
    24      3     28     30      9     0.00   1.25520   3 ;     C5-    N2-    C7-   H10
    24      3     28     31      9     0.00   1.25520   3 ;     C5-    N2-    C7-    C8
    24      3     28     31      9   180.00   2.00832   2 ;     C5-    N2-    C7-    C8
    25     24      3     28      9     0.00   1.25520   3 ;     H7-    C5-    N2-    C7
    26     24      3     28      9     0.00   1.25520   3 ;     H8-    C5-    N2-    C7
    27     24      3     28      9     0.00   1.25520   3 ;     C6-    C5-    N2-    C7
    28     31      4     34      9     0.00   1.25520   3 ;     C7-    C8-    N3-    C9
    28     31      4     34      9   180.00   2.00832   2 ;     C7-    C8-    N3-    C9
    28     31      4     38      9     0.00   1.25520   3 ;     C7-    C8-    N3-   C11
    28     31      4     38      9   180.00   2.00832   2 ;     C7-    C8-    N3-   C11
    29     28     31     32      9     0.00   0.65084   3 ;     H9-    C7-    C8-   H11
    29     28     31     33      9     0.00   0.65084   3 ;     H9-    C7-    C8-   H12
    30     28     31     32      9     0.00   0.65084   3 ;    H10-    C7-    C8-   H11
    30     28     31     33      9     0.00   0.65084   3 ;    H10-    C7-    C8-   H12
    31      4     34     35      9     0.00   1.25520   3 ;     C8-    N3-    C9-   H13
    31      4     34     36      9     0.00   1.25520   3 ;     C8-    N3-    C9-   H14
    31      4     34     37      9     0.00   1.25520   3 ;     C8-    N3-    C9-   C10
    31      4     38     39      9     0.00   1.25520   3 ;     C8-    N3-   C11-   H15
    31      4     38     40      9     0.00   1.25520   3 ;     C8-    N3-   C11-   H16
    31      4     38     41      9     0.00   1.25520   3 ;     C8-    N3-   C11-   C12
    31      4     38     41      9   180.00   2.00832   2 ;     C8-    N3-   C11-   C12
    32     31      4     34      9     0.00   1.25520   3 ;    H11-    C8-    N3-    C9
    32     31      4     38      9     0.00   1.25520   3 ;    H11-    C8-    N3-   C11
    33     31      4     34      9     0.00   1.25520   3 ;    H12-    C8-    N3-    C9
    33     31      4     38      9     0.00   1.25520   3 ;    H12-    C8-    N3-   C11
    34      4     38     39      9     0.00   1.25520   3 ;     C9-    N3-   C11-   H15
    34      4     38     40      9     0.00   1.25520   3 ;     C9-    N3-   C11-   H16
    34      4     38     41      9     0.00   1.25520   3 ;     C9-    N3-   C11-   C12
    34      4     38     41      9   180.00   2.00832   2 ;     C9-    N3-   C11-   C12
    35     34      4     38      9     0.00   1.25520   3 ;    H13-    C9-    N3-   C11
    36     34      4     38      9     0.00   1.25520   3 ;    H14-    C9-    N3-   C11
    37     34      4     38      9     0.00   1.25520   3 ;    C10-    C9-    N3-   C11
    38     41      5     44      9     0.00   1.25520   3 ;    C11-   C12-    N4-   C13
    38     41      5     44      9   180.00   2.00832   2 ;    C11-   C12-    N4-   C13
    38     41      5     48      9     0.00   1.25520   3 ;    C11-   C12-    N4-   C15
    38     41      5     48      9   180.00   2.00832   2 ;    C11-   C12-    N4-   C15
    39     38     41     42      9     0.00   0.65084   3 ;    H15-   C11-   C12-   H17
    39     38     41     43      9     0.00   0.65084   3 ;    H15-   C11-   C12-   H18
    40     38     41     42      9     0.00   0.65084   3 ;    H16-   C11-   C12-   H17
    40     38     41     43      9     0.00   0.65084   3 ;    H16-   C11-   C12-   H18
    41      5     44     45      9     0.00   1.25520   3 ;    C12-    N4-   C13-   H19
    41      5     44     46      9     0.00   1.25520   3 ;    C12-    N4-   C13-   H20
    41      5     44     47      9     0.00   1.25520   3 ;    C12-    N4-   C13-   C14
    41      5     48     49      9     0.00   1.25520   3 ;    C12-    N4-   C15-   H21
    41      5     48     50      9     0.00   1.25520   3 ;    C12-    N4-   C15-   H22
    41      5     48     51      9     0.00   1.25520   3 ;    C12-    N4-   C15-   C16
    41      5     48     51      9   180.00   2.00832   2 ;    C12-    N4-   C15-   C16
    42     41      5     44      9     0.00   1.25520   3 ;    H17-   C12-    N4-   C13
    42     41      5     48      9     0.00   1.25520   3 ;    H17-   C12-    N4-   C15
    43     41      5     44      9     0.00   1.25520   3 ;    H18-   C12-    N4-   C13
    43     41      5     48      9     0.00   1.25520   3 ;    H18-   C12-    N4-   C15
    44      5     48     49      9     0.00   1.25520   3 ;    C13-    N4-   C15-   H21
    44      5     48     50      9     0.00   1.25520   3 ;    C13-    N4-   C15-   H22
    44      5     48     51      9     0.00   1.25520   3 ;    C13-    N4-   C15-   C16
    44      5     48     51      9   180.00   2.00832   2 ;    C13-    N4-   C15-   C16
    45     44      5     48      9     0.00   1.25520   3 ;    H19-   C13-    N4-   C15
    46     44      5     48      9     0.00   1.25520   3 ;    H20-   C13-    N4-   C15
    47     44      5     48      9     0.00   1.25520   3 ;    C14-   C13-    N4-   C15
    49     48     51     52      9     0.00   0.65084   3 ;    H21-   C15-   C16-   H23
    49     48     51     53      9     0.00   0.65084   3 ;    H21-   C15-   C16-   H24
    50     48     51     52      9     0.00   0.65084   3 ;    H22-   C15-   C16-   H23
    50     48     51     53      9     0.00   0.65084   3 ;    H22-   C15-   C16-   H24

[ dihedrals ] ; impropers
; treated as propers in GROMACS to use correct AMBER analytical function
;    i      j      k      l   func   phase     kd      pn
     7     14     17      6      4   180.00   4.60240   2 ;     O2-    C1-    C2-    O1
     9     24     27      8      4   180.00   4.60240   2 ;     O4-    C5-    C6-    O3
    11     44     47     12      4   180.00   4.60240   2 ;     O6-   C13-   C14-    O7
    13     34     37     10      4   180.00   4.60240   2 ;     O8-    C9-   C10-    O5
   
